# Supplementary material for: Cytokine-armed dendritic cell progenitors for antigen-agnostic cancer immunotherapy
Source: Nat Cancer. 2023 Nov 23;5(2):240–61. doi: 10.1038/s43018-023-00668-y (PMC10899110; doi:10.1038/s43018-023-00668-y)
Supplement: Supplementary file 3 — Statistical Source Data [file 43018_2023_668_MOESM3_ESM.xlsx]

## Sheet: Figure 1
SOURCE FIGURE 1
Figure 1d
PBS	moDC	cDC1	DCP
0.000327	0.021	0.00571	0.19
0.000109	0.065	0.0074	0.23
0.000309	0.042	0.00668	0.23
	0.061	0.00596	0.22
Figure 1e
PBS	moDC	cDC1	DCP
0	0	0.11	16.8	Chimerism in cDC1
0	0.028	0.032	18.3
0	0.068	0.12	17.1
	0.04	0.17	18
0	0	0.052	4.45	Chimerism in cDC2
0	0.015	0.074	6.47
0	0	0.059	5.41
	0	0.038	3.61
Figure 1f
cDC1	cDC2	DN cDCs	Other cells
38.1	23.6	5.89	32.41	Frequency within donor-derived cells
42.4	20.9	5.13	31.57
36.1	23.7	6	34.2
44.7	18.9	4.83	31.57
40.325	21.775	5.4625	32.4375	Mean values
Figure 1h
PBS	moDC	cDC1	DCP
0.00151	0.00613	0.00689	0.65
0.00163	0.00796	0.00613	0.24
0.00134	0.00363	0.012	0.26
0	0.00252	0.00593	0.4
0	0.00429	0.00393	0.49
0.0083	0.00834	0.00981	0.5
0.00441	0.00429	0.00402	0.6
	0	0.0033	0.67
Figure 1i
PBS	moDC	cDC1	DCP
0	0.00711	0.00643	0.57	Chimerism in macrophages
0	0.00264	0	0.34
0	0.00541	0.018	0.39
0	0.00345	0	0.49
0	0.00167	0.00267	0.47
0	0.00596	0	0.57
0	0.00194	0	0.43
	0	0.00212	0.48
0	0	0	48.1	Chimerism in cDC1
0	0	0	23.1
0	0	0.19	33.3
0	0	0	36.8
0	0	0	29.4
0	0	0	29
0	0	0.71	35.5
	0	0.93	41.5
0	0	0	22.1	Chimerism in cDC2
0	0	0	0
0	0	0	0
0	0	0	12.9
0	0	0	12.4
0	0	0	10.2
0	0	0	6.58
	0	0	14.5
