# Supplementary material for: Cytokine-armed dendritic cell progenitors for antigen-agnostic cancer immunotherapy
Source: Nat Cancer. 2023 Nov 23;5(2):240–61. doi: 10.1038/s43018-023-00668-y (PMC10899110; doi:10.1038/s43018-023-00668-y)
Supplement: Supplementary file 4 — Statistical Source Data [file 43018_2023_668_MOESM4_ESM.xlsx]

## Sheet: Figure 2
SOURCE FIGURE 2
Figure 2b
Days	Tumor volumes (mm3)
	DCP										DCP-IL-12										DCP-FLT3L										DCP-IL-12/FLT3L
7	22.01	110.23	52.18	97.25	52.25	57	46.37	63.19	59.42	73.41	86.71	7.94	37.57	36.4	49.15	53.29	8.77	33.61	45.93	65.68	23.46	26.67	33.53	38.43	20.56	66.15	99.34	55.93	38.16	87.3	19.96	15.97	12.33	12.65	31.18	22.95	0	27.81	6.24	16.15
9	81.79	202.83	106.78	107.34	115.66	52.13	147.04	125.86	77.45	51.57	195.83	26.14	50.79	27.81	66.87	65.79	19.48	58.45	28.32	54.94	42.47	69.92	95.88	81.17	109.28	194.37	288.3	55.06	56.87	103.93	45.9	19.32	20.82	23.66	20.68	65.39	11.4	12.35	12.57	14.51
11	131.57	488.24	115.56	268.74	295.78	137.5	167.76	210.9	133.98	86.63	199.54	32.36	86.05	42.65	99.58	71.21	51.62	110.65	100.8	73.75	74.48	135.14	273.98	166.63	192.73	278.96	428.87	133.46	131.95	171.85	51.37	19.42	42.76	33.29	30.64	72.53	15.79	38.54	21.49	32.23
13	331.68	866.38	273.14	250.73	776.33	407.72	319.81	497.09	172.69	338.27	377.71	43.03	149.42	111.63	143.16	113.7	153.9	250.38	134.5	117.65	259.63	430.94	729.78	457.96	502.25	516.11	718.24	228.83	612.96	390.43	146.26	57.11	65.04	82.02	64.03	93.47	42.7	111.57	58.53	66.84
15	448.85	1371.95	520.27	387.8	1282.22	561	521.17	632.18	285.88	365.36	351.2	37.32	175.92	79.34	190.31	176.71	137.43	230.69	228.94	204.29	297.74	767.82	687.79	441.82	1105.02	592.13	931.7	345.15	716.56	572.55	110.62	61.68	58.99	71.56	55.89	74.91	52.44	98.85	78.64	104.44
Figure 2c
IL-12 ELISA
Day 1						Day 8
3.2174	4.7047	2.2534	2.948	3.8314	3.6967	0	0.1631	0.0321	0	0.3601	0.668	DCP-IL-12/FLT3L
0	0	0	0	0	0	0	0	0	0	0	0	DCP-FLT3L
1.7475	1.1363	2.7052	1.2179	3.0323	1.3159	0	0	0	0	0.6112	0.5233	DCP-IL-12
0.1769	0	0.033	0	0		0	0	0	0	0		PBS
FLT3L ELISA
Day 1						Day 8
65.551	54.8647	25.1196	60.551	119.963	71.9235	11.285	8.761	9.264	6.137	9.903	7.177	DCP-IL-12/FLT3L
24.1	16.1	23.7275	26.1392	7.08039	11.6882	9.11	9.611	10.282	9.335	8.936	8.451	DCP-FLT3L
2.047	2.254	1.902	1.361	1.858	1.03	1.623	1.863	1.467	1.089	1.01	0.801	DCP-IL-12
1.763	1.735	1.919	1.009	2.134		1.787	1.898	2.649	1.949	1.66		PBS
Figure 2d
DCP	DCP-IL-12	DCP-FLT3L	DCP-IL-12/FLT3L
1.48	4.18	5.17	15.1	CD45/live
1.02	11.4	0.62	27.5
0.76	9.57	7.35	24.7
0.18	8.78	3.14	38.7
3.2	7.95	0.42	67.3
14.2	16.8	1.96	15.9
2.12	6.61	1.68	28.1
4.13	7.01	4.76	37.7
6.48	10.5	14.9	24.1
18.5	8.01	4.08	37.9
0.36	1.98	1.22	10.6	CD8/live
0.36	5.86	0.1	19.5
0.12	6.81	2.2	15.9
0.034	5.38	0.88	25.4
1.01	3.64	0.17	47.6
4.58	9.63	0.68	8.72
0.89	4.81	0.41	19.1
1.52	4.63	1.78	26.6
2.26	5.28	5.34	16.6
6.82	4.64	2.13	27.6
0.13	0.52	0.55	1.83	CD4/live
0.11	0.71	0.063	3.97
0.038	0.66	1.02	3.77
0.014	0.72	0.22	6.77
0.36	1.11	0.045	10.6
1.78	2.3	0.19	2.49
0.2	0.44	0.16	4.47
0.38	0.64	0.5	6.78
0.47	2.22	1.69	2.63
1.97	0.79	0.42	5.81
Figure 2e
DCP	DCP-IL-12	DCP-FLT3L	DCP-IL-12/FLT3L
13046.7	4588.66	36296.9	180447	CD8/live
195471	29997.7	11899.8	3196367
10575.5	39932	4136.4	86100.2
43898.8	672020	13798	405936
1929.59	138877	2912.25	1118449
13806.8	48296.7	2343.59	88224
144238	73953.2	2755.4	15387.7
210714	5954.23	58833.7	207093
	48815.1	12459.1	747435
	19953.5	19536	3664989
5892.05	2294.33	26524.7	27694.6	CD4/live
73525.8	6985.76	6909.56	506811
3617.93	4967.62	2612.47	49734.9
23412.7	62675.4	3895.91	86559.9
964.797	62630.8	1525.46	292777
862.923	23224.7	4101.29	19109.9
27979.9	4965.06	1928.78	5406.48
21071.4	1073.71	16362	34081.8
	45199.2	6229.58	103174
	6551.88	4341.34	535234
Figure 2f
PBS	DCP-IL12-FLT3L
0.183317	0.539309	Number of CD3+ per mm2 tumor: fold change relative to PBS
0.235197	1.70164
0.186864	2.45359
2.9698	10.1059
1.92302	5.3768
0.501801	11.541
	10.6962
	17.0244
0.0928399	0.380945	Number of CD3+ CD8+ per mm2 tumor: fold change relative to PBS
0.145901	3.14119
0.134168	2.39317
3.11479	16.9317
2.01567	5.03248
0.496629	11.1913
	8.562
	26.4096
Figure 2g
DCP	DCP-IL-12	DCP-FLT3L	DCP-IL-12/FLT3L
62.3	78.1	58.6	97.1
71.2	92.9	61.4	97.3
38.8	85	75.6	95.6
55.3	95.2	21	97.5
46.8	87.1	52.5	97.2
76.8	98.1	59.4	88.4
33.6	90.3	54.1	96.4
44.7	59.7	65.9	93
81.8	90.4	51.5	86.9
32.7	89.7	71.7	87
Figure 2k
PBS	DCP-IL12-FLT3L
5.22844	4.29923	CD31+ area in tumor area
5.39687	1.89973
4.30383	0.497391
5.35185	3.73064
4.78232	0.399695
3.55631	2.12302
	3.3902
	3.5338
