# Supplementary material for: Cytokine-armed dendritic cell progenitors for antigen-agnostic cancer immunotherapy
Source: Nat Cancer. 2023 Nov 23;5(2):240–61. doi: 10.1038/s43018-023-00668-y (PMC10899110; doi:10.1038/s43018-023-00668-y)
Supplement: Supplementary file 5 — Statistical Source Data [file 43018_2023_668_MOESM5_ESM.xlsx]

## Sheet: Figure 3
	SOURCE FIGURE 3
	Figure 3b
	Days	Tumor volumes (mm3)
		PBS							moDC-IL-12/FLT3L								DCP-IL-12/FLT3L
	0	0	0	0	0	0	0	0	0	0	0	0	0	0	0	0	0	0	0	0	0	0	0
	7	33.78	172.43	180.72	111.77	263.27	190.6	43.96	150.37	59.91	147.48	116.68	69.57	211.9	108.22	104.65	34.72	111.01	83.72	41.13	101.61	148.82	55.5
	10	416.77	295.16	1001.05	204.91	227.28	382.19	87.38	414.21	116.24	153.27	374.7	174.84	305.09	256.58	353.41	85.18	71.44	26.5	46.23	70.3	163.09	63.25
	12	1041.29	512.3	1161.28	437.97	393.32	270.59	142.76	661.6	98.31	215.21	468.52	385.33	648.63	334.81	564.5	112.9	102.78	32.88	110.28	13.34	203.97	61.67
	14	1574.19	853.03	1153.21	833.83	301.45	767.25	180.92	565.98	126.48	333.63	363.82	422.68	732.28	510.98	733.38	310.71	39.28	10.97	114.99	29.39	203.44	31.98
	Figure 3c
	PBS	moDC-IL-12/FLT3L	DCP-IL-12/FLT3L
	4.28	18.1	65.4	CD8/live
	2.28	31.2	77.3
	0.45	8.51	71.7
	2.97	4.2	46.3
	3.49	11.1	55.8
	1.98	2.22	73.1
	3.28	10.9	64.5
		19.5
	0.48	11.6	56.5	Activated CD8/live
	0.15	14.4	65.8
	0.15	4.65	61.8
	1.01	2.83	40.8
	1.1	2.91	47.5
	0.9	0.52	63.5
	0.41	6.67	54
		12.9
	Figure 3d
	PBS	moDC-IL-12/FLT3L	DCP-IL-12/FLT3L
	2561.3	13724.3	91329	IFNG+ CD8+ T cells
	0	56378.2	414658
	9233.88	15174	382395
	7474.45	1709.28	12598
	2738.55	7380.66	51450.2
	1377.43	13145.4	375655
	3829.83	1141.49	191087
		23035.8
	5976.36	26200.9	197996	GZMB+ CD8+ T cells
	0	80368.9	497294
	40013.5	49736.8	506995
	6228.71	3418.56	25196
	1369.28	9840.88	51450.2
	5509.72	21909.1	519752
	957.457	8561.2	194073
		37844.5
	4268.83	8733.62	60653.6	TNFA+ CD8+ T cells
	1735.42	29988.4	318740
	9233.88	26132.9	296463
	12457.4	2279.04	3149.5
	1369.28	3690.33	54665.8
	11019.4	30672.7	291061
	10532	3424.48	168197
		14808.7
	Figure 3e
	CD8+ T cells	CD4+ T cells	Macrophages	Other cells (mainly live cancer cells)
	4.28	6.06	12.9	76.76	PBS
	2.28	2.62	6.71	88.39
	0.45	0.54	0.11	98.9
	2.97	3.72	1.17	92.14
	3.49	2.99	37	56.52
	1.98	2.51	1.29	94.22
	3.28	3.86	5.24	87.62
	2.67571	3.18571	9.20286	84.9357	Mean value
	18.1	12.1	31.9	37.9	moDC-IL-12/FLT3L
	31.2	20	14.2	34.6
	8.51	17.9	34.9	38.69
	4.2	3.62	30.9	61.28
	11.1	4.79	38.1	46.01
	2.22	2.51	0.29	94.98
	10.9	8.95	8.75	71.4
	19.5	29.9	5.01	45.59
	13.2163	12.4712	20.5062	53.8063	Mean value
	65.4	6.64	13	14.96	DCP-IL-12/FLT3L
	77.3	8.59	7.57	6.54
	71.7	12.1	13.2	3
	46.3	8.84	17.7	27.16
	55.8	4.91	32.3	6.99
	73.1	6.02	5.14	15.74
	64.5	10.9	3.43	21.17
	64.8714	8.28571	13.1914	13.6514	Mean value
	Figure 3g
	Days	Tumor volume (mm3)
		moDC-IL-12/FLT3L (1 × 106)						moDC-IL-12/FLT3L (2 × 106)							DCP-IL-12/FLT3L (1 × 106)							PBS
	7	51.57	14.52	51.22	90.3	55.09	80.52	104.21	23	13.46	18.55	67.12	65.07	62.8	26.33	25.18	26.07	18.65	103.04	31.11	41.95	45.1	47.93	88.71	65.86	96.71	92.77	64.26	14.71
	10	173.81	38.41	148.64	177.53	88.91	218.03	154.15	42.02	26.63	45.57	60.14	67.91	49.51	29.17	49.8	30.29	31.76	184.81	50.92	49.63	271.58	157.37	341.02	136	461.27	272.56	295.67	36.31
	12	225.35	44.2	387.88	419.85	212.8	348.55	163.85	82.61	65.44	36.74	95.6	135.07	87.3	27.54	36.39	36.39	44.61	246.86	66.52	68.87	426.86	265.14	372.42	223.37	748.2	522.73	909.34	193.73
	14	286.26	68.15	600.67	521.42	220.9	474.98	231.58	118.94	39.02	115.53	79.64	129.51	48.67	37.77	8.64	70.03	41.92	229.75	50.65	47.49	634.38	451.05	636.75	189.28	1149.16	713.49	865.73	302.85
	17	1148	35.28	829	817.27	257.67	763.29	263.82	304.63	70.26	152.52	114.26	434.58	237.98	42.83	60.16	120.44	96.28	197.72	104.55	112.77	1315.66	426.15		580.29				519.41
	Tumor volume at day 17 (mm3)
	moDC-IL-12/FLT3L (2 × 106)	DCP-IL-12/FLT3L (1 × 106)
	263.82	42.83
	304.63	60.16
	70.26	120.44
	152.52	96.28
	114.26	197.72
	434.58	104.55
	237.98	112.77
	Figure 3h
	Days	Tumor volume (mm3)
		DCP										DCP-IL-12/FLT3L
	6	40.95	75	56.17	0	66.13	0	40.97	26.72	84.1	13.31	20.28	17.41	18.85	39.11	37.2	37.98	53.78	23.62	67.1	21.42
	8	88.21	67.41	83.4	109.03	88.56	79.4	68.17	81.47	62.12	55.08	23.88	18.7	37.84	42.45	44.64	73.64	50.6	39.81	90.76	35.49
	10	68.15	115.43	138.57	433.32	158.81	173.98	152.46	108.18	130.05	242.38	21.77	63.18	25.92	56.18	51.47	109.43	64.36	68.15	129.31	52.61
	12	106.5	169.57	172.27	614.49	366.23	312.28	258	155.09	153.14	283.89	12.63	37.69	20.68	36.4	60.15	109.43	25.39	91.71	142.9	31.11
	14	165.31	236.7	347.36	822.27	428.75	517.65	454.23	193.18	187.14	606.86	8.67	36.63	43.36	102.7	51.02	279.62	0	164.53	178.63	57.19
	17	216.94	282.66	504.77	1004.67	656.94	828.2	840.6	224.52	358.31	952.41	18.56	98.4	61.68	85.51	77.56	281.87	0	237.07	138.14	100.86
	Figure 3i
	DCP	DCP-IL-12/FLT3L
	17.2	43.7	CD45/live
	23.2	53.7
	18.4	48.6
	20.3	57.3
	23.2	65.4
	33.3	66.2
	18.9	61.5
	31.4	53.8
	29.8
	27.4
	0.92	13.5	CD8+ T cells/live
	1.4	19.7
	0.49	20.8
	0.62	17.4
	1.18	23
	3	12.5
	1.05	15.4
	1.96	19.8
	2.93
	1.11
	0.3	0.62	CD4+ T cells/live
	0.49	2.67
	0.39	2.01
	0.34	2.28
	1.03	3.52
	1.05	2.15
	0.27	2.6
	0.75	2.04
	0.64
	0.69
	Figure 3j
	DCP	DCP-IL-12/FLT3L
	25.9	58.5
	22.2	58.3
	19.3	61.5
	10.8	58.5
	19.8	61.9
	23.9	53.1
	10.1	53.4
	24	58.1
	28.7	56.4
	17.9
	Figure 3k (% of live cells)
	CD8+ T cells	CD4+ T cells	NK cells	M-1 like macrophages	Other macrophages	Other cells
	0.92	0.3	0.76	2.46	6.35	89.21	DCP
	1.4	0.49	1.03	2.3	7.5	87.28
	0.49	0.39	0.39	1.94	7.61	89.18
	0.62	0.34	0.65	1.12	8.76	88.51
	1.18	1.03	0.92	2	7.44	87.43
	3	1.05	2.27	4.08	12.1	77.5
	1.05	0.27	0.8	1.24	10.6	86.04
	1.96	0.75	1.36	4.38	12.9	78.65
	2.93	0.64	1.56	4.54	10.5	79.83
	1.11	0.69	1.01	2.89	12.6	81.7
	1.466	0.595	1.075	2.695	9.636	84.533	Mean value
	13.5	0.62	1.37	8.78	5.25	70.48	DCP-IL-12/FLT3L
	19.7	2.67	1.31	9.16	5.35	61.81
	20.8	2.01	0.92	9.57	4.68	62.02
	17.4	2.28	1.11	11.8	6.88	60.53
	23	3.52	0.94	14.6	6.85	51.09
	12.5	2.15	0.88	13.6	9.5	61.37
	15.4	2.6	1.26	13	9.46	58.28
	19.8	2.04	1.01	17.5	10.8	48.85
	17.7625	2.23625	1.1	12.2513	7.34625	59.3037	Mean value
	Figure 3l
	DCP	DCP-IL-12/FLT3L
	0.42	1.17	cDCs
	0.56	2.53
	0.67	2.34
	0.44	2.22
	0.78	3.54
	0.47	4.49
	0.57	4.54
	0.36	1.73
	0.61	3.75
	0.71	2.96
	2.23	20.1	Effector CD8+ T cells
	1.15	8.27
	1.33	8.44
	1.67	7.58
	1.82	11.5
	2.5	10.8
	2.16	9.82
	2.09	6.95
	2.99	11.8
	1.74	10.3
	7.77	18.5	Effector CD4+ T cells
	7.26	12.6
	8.45	16.4
	9.51	12.7
	11	17.3
	11.6	16.5
	9.33	17.5
	8.48	13.2
	8.33	16.9
	10.4	17.4
