# Supplementary material for: Cytokine-armed dendritic cell progenitors for antigen-agnostic cancer immunotherapy
Source: Nat Cancer. 2023 Nov 23;5(2):240–61. doi: 10.1038/s43018-023-00668-y (PMC10899110; doi:10.1038/s43018-023-00668-y)
Supplement: Supplementary file 6 — Statistical Source Data [file 43018_2023_668_MOESM6_ESM.xlsx]

## Sheet: Figure 4
SOURCE FIGURE 4
Figure 4b
PBS	DCP	DCP-FLT3L	DCP-IL-12	DCP-IL-12/FLT3L
0.41	0.28	0.24	2.81	2.78
0.21	0.17	0.12	4.18	4.35
0.38	0.32	0.18	4.73	2.94
0.43	0.23	0.58	3.33	3.65
0.25	0.57	0.19	3.22	4.31
0.31	0.28	0.2	3.64	2.87
Figure 4c
PBS	DCP	DCP-FLT3L	DCP-IL-12	DCP-IL-12/FLT3L
5.29	5.98	10.1	2.83	2.22
7.95	14	11.9	2.7	2.81
7.64	6.32	18.8	5.27	2.28
7.61	3.33	8.63	2.64	2.15
7.83	3.97	16.3	1.94	3.52
7.27	5.76	15.2	1.31	1.43
Figure 4d
PBS	DCP	DCP-FLT3L	DCP-IL-12	DCP-IL-12/FLT3L
0.9	1.05	1.95	2.45	3.39	tdLN: cDCs
0.72	1.54	1.18	0.97	3.62
0.69	1.39	1.44	3.36	3.49
1.11	0.92	2.87	2.61	4.17
1.07	1.08	1.65	2.93	4.36
	0.56	0.88
0.6	0.78	0.56	1.13	0.94	tdLN: effector CD8+ T cells
1.01	0.8	0.51	1.12	1.14
0.5	1.03	0.73	1.05	1.67
1.48	0.67	0.71	1.1	1.08
0.75	1.02	0.78	1.13	1.8
	0.41	0.55
Figure 4e
Days	Tumor volume (mm3)
	DCP-IL-12/FLT3L						PBS
7	17.43	32.39	34	9.79	180.17	65.25	76.8	75.16	18.57	35.74	13.44	118.94
10	96.6	81.51	629.78	116.3	594.12	106.98	292.11	780.99	611.27	183.82	53.23	169.72
12	649.71	184.98	1497.28	198.42	1191.67	131.82	462.89	1093.86	829.95	355.81	160.27	484.13
Figure 4f
PBS	DCP-FLT3L
7.7	39.7
31.6	17.5
21.8	25.6
8.11	24.1
5.99	24.6
18	36.8
Figure 4g
PBS	DCP-FLT3L
6471.35	2.32098e+06	IFNG+ CD8+ T cells
738947	28634.4
321891	110310
15653.7	83438.9
3183.35	342044
41560.9	442645
0	2.12943e+06	GZMB+ CD8+ T cells
826105	30196.2
299283	133461
4653.81	126972
2387.51	452978
40202.7	309421
Figure 4h
Days	Tumor volume (mm3)
	DCP-IL-12/FLT3L						PBS
7	8.43	41.77	25.98	9.13	29.15	22.78	154.37	31.52	14.31	38.29	6.73	69.62
10	8.09	76.13	18.64	39.77	129.13	62.75	463.66	200.43	38.06	23.84	17.83	123.27
12	100.47	81.64	30.65	103.04	261.2	67.12	1004.36	363.58	381.86	128.36	181.62	482
Figure 4j
Days	Tumor volume (mm3)
	PBS					DCP-IL12/FLT3L						DCP-IL-12/FLT3L + αCD8						DCP-IL-12/FLT3L + αCD8a/CD4/NK1.1						DCP-IL-12/FLT3L + αIFNy					DCP-IL-12/FLT3L + αCSF1R
7	54.75	19.22	100.88	24.06	54.94	36.14	32.78	57.01	18.54	26.64	62.11	27.07	16.65	26.03	66.4	33	33.1	44.6	58.67	46.38	32.74	58.53	36.99	54.57	54.82	10.21	111.05	67.05	29.06	69.88	27.12	22.25	20.78
10	234.95	79.17	240.33	232.94	201.88	116.15	31.97	183.77	99.48	54.71	113.14	17.76	35.47	25.16	127.56	55.54	188.88	233.82	198.47	97.52	43.13	151.94	42.45	222.19	211.19	237.5	204.13	233.14	113.26	116.9	190.32	117.57	84.9
12	311.99	151.8	306.83	504.01	259.03	140.35	54.61	232.1	111.93	67.48	91.71	40.74	83.53	50.73	227.46	92.12	399	287.16	539.98	118.75	57.92	218.78	79.57	261.64	449.63	574.71	545.49	359.57	244.33	198.55	214.63	103.21	204.52
14	906	364.84	642.76	758.38	858.87	256.33	62.98	482.61	167.22	58.73	202.19	57.76	109.24	97.59	314.95	71.55	351.35	311.81	584.56	234.29	103.67	76.6	62	482.08	740.08	753.55	789.1	789.91	473.32	513.49	734.21	249.2	453.29
18	2805.67	1536.85	1617.48	1949	1390.51	461.92	141.18	858.3	330.63	132.05	361.81	65.24	206.54	71.51	426.31	85.96	721.47	770.22	1296.83	565.34	200.94	396.16	241.09	1261.6	1424.36	1490.42	2450.05	1961.38	1248.15	630.01	1125.93	255.54	1301.87
Figure 4l
PBS	DCP-IL12/FLT3L	DCP-IL12/FLT3L + αCD8	DCP-IL12/FLT3L + αCSF1R	DCP-IL12/FLT3L + αIFNγ	DCP-IL12/FLT3L + ɑCD8/CD4/NK1.1
0.975767	2.62966	22.2125	0.397816	4.83001	2.46676	F4/80 staining
2.5594	18.9006	11.4192	0.252253	3.80882	12.2468
1.31491	6.76924	16.42	0.964047	7.29012	24.2586
2.52945	7.34141	20.0234	1.51587	3.71339	18.7975
3.58298	13.4826	20.2522	1.31071	1.82479	9.84067
	11.1457	20.7163			10.9819
0.751985	0.372442	6.00574	10.9374	4.73893	0.848364	CD3 staining
0.876134	5.62016	6.49437	3.4386	3.14562	4.96026
0.285994	0.917797	15.0155	1.4838	21.2696	12.6102
1.2568	5.92466	13.7715	0.70884	1.47283	0.820503
1.82909	23.1057	19.2308	10.01	0.744641	1.70888
	25.8494	7.22953			2.03632
0.795438	0.451461	0	6.93978	5.80554	0.109336	CD3/CD8Ɓ staining
0.664404	5.7946	1.34849	5.14072	2.8966	2.26371
0.593839	1.02908	0	2.04317	44.1555	8.22921
1.28108	3.28052	4.27442	1.7662	1.51453	0
1.66524	37.9357	2.59478	17.9737	0.856341	0
	21.4695	0.659035			0
0.033115	0.377396	5.56564	1.53412	1.5792	0.171173	NKp46 staining
0.074084	0.93783	11.7422	12.0042	0.57706	0.093365
0.629863	0.478779	7.90588	0.676509	6.57827	0.660403
3.26294	1.23496	6.62228	0	0.50405	0
	0.526692	5.26188	2.852	0.297428	1.28482
	3.52472	8.51765
Figure 4m
Days	Tumor volume (mm3)
	DCP-IL-12/FLT3L						PBS
7	17.56	22.66	22.03	77.56	25.86	21.8	21.19	6.16	23.9	23.78	16.91	59.02
10	22.65	49.63	165.25	206.69	48.5	97.75	135.46	55.22	262.36	158.93	228.2	195.2
12	201.57	102.66	473.67	621	98.91	219.31	197.96	151.63	494.67	280.31	429.65	294.33
Figure 4n
PBS	DCP-FLT3L
15.1	45.1
14.8	14.8
6.54	24.1
4.35	20.9
15.5	41.8
12.1	28.8
Figure 4o
PBS	DCP-FLT3L
125343	292308	IFNG+ CD8+ T cells
54654.7	26496.8
8735.03	125885
9017.34	51606.8
70827	438554
24805.7	89333.9
24148.6	303297	GZMB+ CD8+ T cells
20387.1	18400.6
949.46	83629.6
1156.07	41074.8
21108.2	373293
4134.28	88378.5
