# Supplementary material for: Cytokine-armed dendritic cell progenitors for antigen-agnostic cancer immunotherapy
Source: Nat Cancer. 2023 Nov 23;5(2):240–61. doi: 10.1038/s43018-023-00668-y (PMC10899110; doi:10.1038/s43018-023-00668-y)
Supplement: Supplementary file 7 — Statistical Source Data [file 43018_2023_668_MOESM7_ESM.xlsx]

## Sheet: Figure 5
	SOURCE FIGURE 5
	Figure 5b
	Days	Tumor sizes (mm3)
		Cis+DCP-IL-12/FLT3L+ɑPD-1								Cis+DCP-IL-12/FLT3L+IgG							Cis+PBS+ɑPD-1						PBS+IgG
	8	84.68	43.23	27.17	28.44	102.14	116.41	113.13	130.72	62.29	91.03	50.62	148.91	125.04	104.47	58.79	105.02	101.44	92.32	114.58	146	67.41	76.02	84	117.52	60.27	39.57
	11	202.79	86.13	296.61	25.56	61.83	96.54	177.87	117.13	79.08	86.23	74.55	227.63	180.77	252.12	117.5	195.17	226.91	97.66	150.66	90.26	74.76	128.16	257.96	173.89	158.14	72.45
	14	154.54	92.14	84.18	48.43	79.08	120.56	230.41	160.28	146.85	90.12	65.83	180.74	151.97	98.59	170.03	212.75	243.25	134.7	215.98	100.03	90.54	215.4	377.62	236.54	306.89	143.28
	17	323.98	124.38	50.34	66.21	48.97	143.07	310.93	186.47	128.49	67.78	153.58	355.91	232.47	147.66	330.48	558.19	250.16	142.8	399.24	193.93	107.02	425.77	800.6	665.64	717.04	356.98
	19	241.35	102.15	79.63	67.96	34.88	191.33	289.47	205	149.43	173.95	142.14	366.18	535.27	121.4	289.03	504.67	311.43	261.43	571.01	277.34	175.56	676.72	1304.16	802.5	985.58	815.2
	21	555.58	97.3	83.61	78.34	30.74	235.13	579.77	300.71	391.41	231.45	283.19	373.71	682.83	128.75	423.38	1375.8	480.18	468.45	727.35	556.94	344.73
	24	808.3	57.72	88.47	132.73	31.35	268.17	494.27	243.51	393.39	389.58	165.36	344.44	825.83	146.32	570.99	1432.16	616.22	440.54	510.5	655.85	266.44
	27	1002.89	64.37	128.01	193.25	26.86	320.28	941.32	348.66	593.28	671.93	388.7	636.14	1285.21	290.95	836.97	2341.5	627.01	863.4	806.33	1798.86	652.46
	Figure 5c
	Days	Tumor sizes (mm3)- non-progressing tumors are shown in red
		Cis+DCP-IL-12/FLT3L+ɑPD-1								Cis+DCP-IL-12/FLT3L+IgG							PBS+IgG
	8	84.68	43.23	27.17	28.44	102.14	116.41	113.13	130.72	62.29	91.03	50.62	148.91	125.04	104.47	58.79	76.02	84	117.52	60.27	39.57
	11	202.79	86.13	296.61	25.56	61.83	96.54	177.87	117.13	79.08	86.23	74.55	227.63	180.77	252.12	117.5	128.16	257.96	173.89	158.14	72.45
	14	154.54	92.14	84.18	48.43	79.08	120.56	230.41	160.28	146.85	90.12	65.83	180.74	151.97	98.59	170.03	215.4	377.62	236.54	306.89	143.28
	17	323.98	124.38	50.34	66.21	48.97	143.07	310.93	186.47	128.49	67.78	153.58	355.91	232.47	147.66	330.48	425.77	800.6	665.64	717.04	356.98
	19	241.35	102.15	79.63	67.96	34.88	191.33	289.47	205	149.43	173.95	142.14	366.18	535.27	121.4	289.03	676.72	1304.16	802.5	985.58	815.2
	21	555.58	97.3	83.61	78.34	30.74	235.13	579.77	300.71	391.41	231.45	283.19	373.71	682.83	128.75	423.38
	24	808.3	57.72	88.47	132.73	31.35	268.17	494.27	243.51	393.39	389.58	165.36	344.44	825.83	146.32	570.99
	27	1002.89	64.37	128.01	193.25	26.86	320.28	941.32	348.66	593.28	671.93	388.7	636.14	1285.21	290.95	836.97
	Figure 5d
	Cis+DCP-IL-12/FLT3L+ɑPD-1	Cis+DCP-IL-12/FLT3L+IgG	Cis+PBS+ɑPD-1	PBS+IgG
	21.5	41.4	10.3	2.43	CD8+ T cells
	41.1	32.7	9.51	2.56
	26.4	33.7	17.8	6.82
	37.2	41.5	18.8	7.47
	53.4	24.3	4.96	10.1
	31.2	29.1	13.7
	40.4	36.3
	34
	42	36.9	8.81	17.2	Activated CD8+ T cells
	39.6	23.4	22.6	15
	59.2	36.9	10	17
	61	39.1	9.96	11.6
	62	31.7	26	16.3
	37.2	32.9	23.8
	55.9	34.7
	59.6
	28.7	9.74	60.3	30.9	Exhausted CD8+ T cells
	15.2	14.3	49.8	14.8
	12.2	9.51	61.7	47.5
	13.5	11.3	65.7	64.6
	10.8	13.8	41.1	63.7
	34.2	8.5	62.2
	12.3	9.06
	14.3
	Figure 5e
	Cis+DCP-IL-12/FLT3L+ɑPD-1	Cis+DCP-IL-12/FLT3L+IgG	Cis+PBS+ɑPD-1	PBS+IgG
	4046	34095	2514	1911	IFNG+ CD8+ T cells
	190462	15167	970	500
	108825	8576	3065	4206
	143316	53972	12844	1933
	118163	8987	520	6624
	77022	41782	4170
	32010	10372
	9327
	15642	84617	4887	3759	GZM-B+ CD8+ T cells
	299649	39203	1899	1477
	207035	25845	5660	8505
	110196	64534	27364	6656
	26682	19031	1723	18571
	186992	89197	10884
	62940	23420
	27133
	1143	15394	755	2397	TNF-A+ CD8+ T cells
	100221	5812	237	762
	57964	2413	719	3768
	77280	18321	1396	2667
	93387	4493	287	7077
	49638	26704	1246
	10963	3609
	4240
	Figure 5f
	Sample	Group	Treatment	Value
	AGh0062b	w/ DCP-IL-12/FLT3L	Cis+DCP-IL-12/FLT3L+aPD-1	6513
	AGh0067b	w/ DCP-IL-12/FLT3L	Cis+DCP-IL-12/FLT3L+aPD-1	10698
	AGh0072b	w/ DCP-IL-12/FLT3L	Cis+DCP-IL-12/FLT3L+aPD-1	8398
	AGh0077b	w/ DCP-IL-12/FLT3L	Cis+DCP-IL-12/FLT3L+aPD-1	14612
	AGh0087b	w/ DCP-IL-12/FLT3L	Cis+DCP-IL-12/FLT3L+aPD-1	8292
	AGh0091b	w/ DCP-IL-12/FLT3L	Cis+DCP-IL-12/FLT3L+aPD-1	16133
	AGh0096b	w/ DCP-IL-12/FLT3L	Cis+DCP-IL-12/FLT3L+aPD-1	6704
	AGh0063b	w/ DCP-IL-12/FLT3L	Cis+DCP-IL-12/FLT3L+IgG	10136
	AGh0068b	w/ DCP-IL-12/FLT3L	Cis+DCP-IL-12/FLT3L+IgG	7015
	AGh0073b	w/ DCP-IL-12/FLT3L	Cis+DCP-IL-12/FLT3L+IgG	11288
	AGh0078b	w/ DCP-IL-12/FLT3L	Cis+DCP-IL-12/FLT3L+IgG	12569
	AGh0082b	w/ DCP-IL-12/FLT3L	Cis+DCP-IL-12/FLT3L+IgG	8148
	AGh0086b	w/ DCP-IL-12/FLT3L	Cis+DCP-IL-12/FLT3L+IgG	9893
	AGh0092b	w/ DCP-IL-12/FLT3L	Cis+DCP-IL-12/FLT3L+IgG	13753
	AGh0064b	w/o DCP-IL-12/FLT3L	Cis+PBS+aPD-1	8149
	AGh0069b	w/o DCP-IL-12/FLT3L	Cis+PBS+aPD-1	8968
	AGh0074b	w/o DCP-IL-12/FLT3L	Cis+PBS+aPD-1	9488
	AGh0079b	w/o DCP-IL-12/FLT3L	Cis+PBS+aPD-1	7887
	AGh0088b	w/o DCP-IL-12/FLT3L	Cis+PBS+aPD-1	10607
	AGh0093b	w/o DCP-IL-12/FLT3L	Vehicle+PBS+IgG	4770
	AGh0094b	w/o DCP-IL-12/FLT3L	Vehicle+PBS+IgG	2409
	AGh0095b	w/o DCP-IL-12/FLT3L	Vehicle+PBS+IgG	9010
