# Supplementary material for: Cytokine-armed dendritic cell progenitors for antigen-agnostic cancer immunotherapy
Source: Nat Cancer. 2023 Nov 23;5(2):240–61. doi: 10.1038/s43018-023-00668-y (PMC10899110; doi:10.1038/s43018-023-00668-y)
Supplement: Supplementary file 8 — Statistical Source Data [file 43018_2023_668_MOESM8_ESM.xlsx]

## Sheet: Figure 6
SOURCE DATA FIGURE 6
Figure 6b
						1=dead, 0=live
Mouse code	Day of termination post HDTVi	PBS+IgG	PBS+aPD1	Cis + PBS + aPD1	Cis + DCP-IL-12/FLT3L + aPD1
2116	28	1				Experiment 1
2091	28	1
2095	29		1
2103	30	1
2102	30	1
2119	33		1
2096	35			1
2122	36		1
2117	36			1
2104	38		1
2101	42	1
2118	44			1
2086	44		1
2123	46				1
2087	47			1
2121	47			1
2125	49		1
2088	52				1
2097	54				1
2124	57			1
2106	67				1
2105	90				0
1588	26	1				Experiment 2
1594	26	1
1607	27	1
1606	35			1
1605	34				1
1604	35	1
1597	36			1
1596	40				1
1595	30	1
1593	36			1
1608	48				1
1591	32	1
1590	38			1
1589	34				1
1609	36			1
1587	38			1
1586	45				1
1592	72				1
Figure 6C
	PBS + IgG	PBS + aPD1	Cis + PBS + aPD1	Cis + DCP-IL-12/FLT3L + aPD1
Nodule number at survival endpoint	48	38	9	8	Exp 1
	50	32	20	6
	17	25	26	13
	16	20	16	8
	25	14	10	4
	15	7	11	10
	36		20	7	Exp 2
	22		22	5
	29		12	5
	17		11	0
	15		12	0
			9
Figure 6E
	PBS + IgG	PBS + aPD1	Cis + PBS + aPD1	Cis + DCP-IL-12/FLT3L + aPD1
Nodule number at day 23	32		8	2	Exp 1
	23		7	1
	10		2	0
	35		4	0
			8	3
			27
	25	32	36	2	Exp 2
	5	13	6	0
	23	26	8	2
	20	27	6	0
	7	35	2	2
		22	9	2
Figure 6F
		Tumor-bearing	Tumor-free		2 Experiments combined
Tumor incidence at day 23	PBS + IgG	1	0
	PBS + aPD1	1	0
	Cis + PBS + aPD1	1	0
	Cis + DCP-IL-12/FLT3L + aPD1	0.64	0.36
Figure 6G
% of CD45+ cells	PBS + IgG	Cis + PBS + aPD1	Cis + DCP-IL-12/FLT3L + aPD1		Exp 2
CD8+ T cells	6.5275	13.6833	19.06
CD4+ T cells	7.1	10.5317	18.44
CD4– CD8– T cells	2.3125	2.61833	2.32
NK1.1+	2.45	3.23333	2.472
cDCs	7.135	4.96	3.064
Monocytes	41.825	20.0167	16.56
Kupffer cells	3.555	1.92167	0.614
Undef. subsets	29.095	43.035	37.47
Figure 6H
	PBS + IgG	Cis + PBS + aPD1	Cis + DCP-IL-12/FLT3L + aPD1
Frequency of CD8+ T cells in livers (Counts per gram liver)	71113	449207	1348244	Exp 2
	145443	363984	1246707
	177242	268901	644044
	238661	254868	839049
		510465	916430
		107080
Frequency of CD4+ T cells in livers (Counts per gram liver)	169787	325063	1132951	Exp 2
	152761	266541	1170677
	155628	192390	494787
	258489	194044	1419384
		396334	715507
		106468
Figure 6I
	PBS+IgG				Cis + PBS + aPD1						Cis + DCP-IL-12/FLT3L + aPD1					Experiment 2
CD62L- CD44+ CD4+ Teff cells (% of CD45+ cells)	2.37	2.58	6.17	2.92	6.66	4.56	3.82	3.64	7.36	4.83	9.88	14.8	6.83	20.1	11.1
CD62L- CD44+ CD8+ Teff cells (% of CD45+ cells)	0.91	3.62	6.95	3.34	12.1	8.44	6.35	6.64	10.7	6.65	13.7	16.3	11.2	11.7	15.4
Figure 6K
	PBS + IgG	Cis + PBS + aPD1	Cis + DCP-IL-12/FLT3L + aPD1
% of IFNγ+ cells in CD8+ T cells	0	6.87	9.05	Exp 2
	1.53	8.87	21.5
	1.83	2.85	10.5
	0.97	3.29	10.8
		5.59	10.1
		2.16
Figure 6L
	PBS + IgG	Cis + PBS + aPD1	Cis + DCP-IL-12/FLT3L + aPD1
CD62L- CD44+ CD8+ T cells (% of CD45+ cells)	0.26	0.81	0.78	Exp 2
	0.62	0.58	0.98
	0.5	0.69	0.99
		0.38	0.94
		0.52	1.14
		0.38
CD62L- CD44+ CD8+ T cells (% of CD45+ cells)	0.16	0.82	1.22	Exp 2
	0.44	0.7	3.23
	0.57	0.35	1.95
	0.69	0.41	1.87
		0.69	2.24
		0.47
Figure 6N
					1=dead, 0=live	1 Experiment
Mouse code	Day of termination post HDTVi	PBS + IgG	PBS + aPD1	Cis + PBS + aPD1	Cis + DCP-IL-12/FLT3L + aPD1
2209	90				0
2208	90		0
2207	37	1
2206	90			0
2205	90				0
2204	51		1
2203	66	1
2202	72			1
2193	90				0
2192	26		1
2191	45	1
2185	90				0
2184	41		1
2183	43	1
2182	57			1
2181	90				0
2180	90			0
2179	45	1
2178	48		1
2177	90				0
2176	90		0
2175	38	1
2174	90			0
