# Supplementary material for: Cytokine-armed dendritic cell progenitors for antigen-agnostic cancer immunotherapy
Source: Nat Cancer. 2023 Nov 23;5(2):240–61. doi: 10.1038/s43018-023-00668-y (PMC10899110; doi:10.1038/s43018-023-00668-y)
Supplement: Supplementary file 9 — Statistical Source Data [file 43018_2023_668_MOESM9_ESM.xlsx]

## Sheet: Figure 7
		SOURCE FIGURE 7
		Figure 7b
		mouse ID	days elapsed	PBS	DCP-IL-12/FLT3L	CAR-T	DCP-IL-12/FLT3L + CAR-T
		764	25	1
		765	25	1				1 = dead; 0 = alive
		766	25	1
		768	28	1
		779	25	1
		781	23	1
		760	38		1
		769	32		1
		772	28		1
		778	28		1
		782	23		1
		784	25		1
		763	38			1
		767	28			1
		770	38			1
		771	23			1
		780	38			1
		783	71			0
		759	57				1
		761	71				0
		773	71				0
		785	71				0
		787	71				0
		Figure 7c
			PBS						DCP-IL-12/FLT3L						CAR						DCP-IL-12/FLT3L + CAR
		Mouse ID:	764	765	766	768	779	781	760	769	772	778	782	784	763	767	770	771	780	783	759	761	773	785	787
	Days	7	1300000	1730000	2920000	4530000	908000	658000	944000	297000	1310000	2040000	738000	3630000	2060000	1390000	4080000	961000	741000	172000	850000	209000	1550000	1030000	549000
		11	5440000	3090000	3960000	6290000	11300000	582000	2400000	185000	3250000	1830000	7430000	2610000	3080000	7180000	5770000	2710000	6650000	199000	2980000	315000	1810000	366000	655000
		14	10100000	4500000	9040000	5550000	26100000	1420000	4180000	473000	4050000	4700000	18000000	3870000	1880000	2900000	8920000	3240000	5460000	29600	211000	19100	782000	31200	37200
		17	60600000	9550000	35400000	48100000	46000000	6980000	12600000	9430000	37900000	50100000	47300000	17100000	3650000	8350000	31100000	10500000	12200000	167000	165000	89400	43500	166000	176000
		21	233000000	60000000	249000000	404000000	289000000	35500000	147000000	128000000	123000000	211000000	256000000	153000000	23400000	71600000	57500000	72900000	12200000	363000	419000	279000	39100	756000	275000
		25	743000000	415000000	802000000	1220000000	685000000		501000000	380000000	690000000	1360000000		434000000	45400000	279000000	132000000		66700000	656000	1500000	628000	49500	343000	851000
		28				2590000000			1350000000	947000000	1850000000	2470000000			N.D.	1170000000	466000000		230000000	46900	4150000	634000	45300	39600	44100
		36							7270000000						352000000		585000000		288000000	50600	66700000	3540000	35000	38100	38200
		43																		47700	598000000	657000	60400	32700	40700
		50																		68200	2520000000	516000	47300	43300	57500
		57																		67500	4490000000	1160000	40400	47900	57900
		64																		57000		49000	39900	39600	50500
		Figure 7d
			PBS						DCP-IL-12/FLT3L						CAR						DCP-IL-12/FLT3L + CAR
		Mouse ID:	764	765	766	768	779	781	760	769	772	778	782	784	763	767	770	771	780	783	759	761	773	785	787
	Days	7	1300000	1730000	2920000	4530000	908000	658000	944000	297000	1310000	2040000	738000	3630000	2060000	1390000	4080000	961000	741000	172000	850000	209000	1550000	1030000	549000
		11	5440000	3090000	3960000	6290000	11300000	582000	2400000	185000	3250000	1830000	7430000	2610000	3080000	7180000	5770000	2710000	6650000	199000	2980000	315000	1810000	366000	655000
		14	10100000	4500000	9040000	5550000	26100000	1420000	4180000	473000	4050000	4700000	18000000	3870000	1880000	2900000	8920000	3240000	5460000	29600	211000	19100	782000	31200	37200
		17	60600000	9550000	35400000	48100000	46000000	6980000	12600000	9430000	37900000	50100000	47300000	17100000	3650000	8350000	31100000	10500000	12200000	167000	165000	89400	43500	166000	176000
		21	233000000	60000000	249000000	404000000	289000000	35500000	147000000	128000000	123000000	211000000	256000000	153000000	23400000	71600000	57500000	72900000	12200000	363000	419000	279000	39100	756000	275000
		Figure 7e
		mouse ID	Days	PBS	DCP-IL-12/FLT3L	CAR-T	DCP-IL-12/FLT3L+CAR-T
		823	22	1
		826	22	1				1 = dead; 0 = alive
		849	22	1
		852	28	1
		855	22	1
		856	28	1
		824	22		1
		829	25		1
		836	28		1
		839	52				0
		841	25		1
		842	25		1
		850	25		1
		825	28			1
		830	25			1
		834	25			1
		835	31			1
		840	20			1
		844	25			1
		845	22	1
		848	31			1
		851	25			1
		827	52				0
		831	43				1
		833	52				0
		837	28				1
		838	52				0
		854	52				0
		857	41				1
			Figure 7g
			PBS							DCP-IL-12/FLT3L						CAR-T								DCP-IL-12/FLT3L + CAR-T
		mouse ID	823	826	845	849	852	855	856	824	829	836	841	842	850	825	830	834	835	840	844	848	851	827	831	833	837	838	839	854	857
	Days	7	278000	2900000	170000	1330000	39900	201000	391000	316000	953000	1600000	3670000	240000	175000	60800	4480000	1770000	1080000	252000	353000	180000	771000	927000	354000	189000	6600000	2340000	453000	79400	260000
		15	4700000	6500000	648000	14900000	5020000	1250000	844000	472000	91700	2150000	7910000	1130000	312000	7700000	10300000	1590000	1360000	1220000	1450000	158000	124000	49500	65100	28300	128000	57900	62600	15600	3640
		18	744000	13600000	6820000	31500000	22400000	3130000	3060000	683000	2700000	7140000	10400000	8810000	799000	28600000	36000000	4100000	6040000	854000	4990000	477000	167000	158000	138000	107000	94700	85500	65300	86500	13000
		22	90600000	29100000	84100000	726000000	196000000	103000000	55800000	1180000	41100000	34600000	26800000	93000000	6280000	43600000	78900000	19700000	4510000		23200000	1530000	2060000	79900	42800	43800	1660000	72300	-28900	416000	-3870
		25					695000000	141000000			185000000	N.D.		25500000	35100000	134000000	176000000	22700000	3840000		26400000	2690000		808000	509000	41500	N.D.	5940	-4590	175000	136000
		28					334000000					271000000				176000000			24000000			10100000		95800	27500	-23900	15200000	27000	19700	25200	27700
		31																	17400000					23500	185000	54800		28200	21500	34600	28200
		38																						25800	5170000	23000		28900	20700	27700	24700
		45																						29700	25100000	20800		37200	25600	27400
		52																						26800		24200		22600	22200	25800
