# Supplementary material for: Cytokine-armed dendritic cell progenitors for antigen-agnostic cancer immunotherapy
Source: Nat Cancer. 2023 Nov 23;5(2):240–61. doi: 10.1038/s43018-023-00668-y (PMC10899110; doi:10.1038/s43018-023-00668-y)
Supplement: Supplementary file 10 — Statistical Source Data [file 43018_2023_668_MOESM10_ESM.xlsx]

## Sheet: Figure 8
SOURCE FIGURE 8
Figure 8c, % of human DCPs (in live CD3-CD19- cells)
CB							HD = healthy donor peripheral blood
Sample ID	Day 0	Day 7					CB = cord blood
CB1	0.063	24.3					MPB = mobilized peripheral blood
CB2	3.09	24.3
CB3	1.15	35.9
CB4	0.78	21.5
CB5	0.043	19.25
CB6	0.15	13.6
CB7	1	23.9333
MPB
Sample ID	Day 0	Day 7
MPB1	0.97	4.02
MPB3	0.057	3.55
MPB4	0.4	4.2
MPB5	0.53	1.86
MPB6	0.98	1.8
Figure 8d, Number of DCPs per cell input
Sample ID	CB	Sample ID	MPB
CB1	23.6655	MPB1	0.86
CB2	12.634	MPB3	3.13
CB3	7.49	MPB4	2.8245
CB4	3.99307	MPB5	3.65769
CB5	23.665	MPB6	3.11355
CB6	2.83696
CB7	82.1599
Figure 8f, D14 Progeny (% of live cells)								Independent experiments (not shown in the figure)
CB								CB
Sample ID	CB2							Sample ID	CB7
	Mock-sorted			Sorted DCPs					Mock-sorted	Sorted DCPs
APCs	40.52	38.38	40.23	88.85	86.84	81.06		APCs	47.01	69.81
Other cells	57.64	60.01	58.14	9.59	11.18	16.93		Other cells	52.99	30.19
MPB								MPB
Sample ID	MPB1							Sample ID	MPB5		MPB6
	Mock sort			DCP					Mock sort	DCP	Mock sort	DCP
APCs	19.4	18.59	19.78	39.26	49.37	60.28		APCs	24.8	43.79	29.04	57.7
Other cells	79.2	79.82	78.58	59.63	49.3	38.33		Other cells	75.2	56.21	70.96	42.3
Figure 8g, Direct presentation, % of IFNg+TNFa+ in CD8+ cells								Independent experiment (not shown in the figure) (% of IFNg+ in CD8+ cells)
Sample ID	HD33	CB5						Sample ID	HD2	CB7	MPB5
	moDCs	DCP-prog.							moDCs	DCP-prog.	DCP-prog.
	32.1	46.3							6.31	39.6	32.5
	26.6	49.5							5.1	39.5	30.1
	27.6	48.9							4.98	33.7
Figure 8h, Crosspresentation, IFNg+TNFa+ in CD8+ cells (fold change to non-pulsed)
Sample ID	HD33	CB5
	moDCs	DCP-Prog.
	1.09849	6.91244
	1.02665	8.7788
Figure 8i, Cross-dressing, % of IFNg+ in CD8+ cells
	Donor 1
Sample ID	HD29		MPB1
	moDCs		DCP-DCs
HLA-A2+ EVs	13.4	18.2	34.2	35.1
HLA-A2- EVs	0.98	0.17	0.63	0.4
	Donor 2
Sample ID	HD1			MPB6
	moDCs			DCP-Prog.
HLA-A2+ EVs	0.69	0.78	2.28	2.08	3.73	4.01
HLA-A2- EVs	0.11	0.075	0	0.25	0.1	0.57
