# Supplementary material for: Cytokine-armed dendritic cell progenitors for antigen-agnostic cancer immunotherapy
Source: Nat Cancer. 2023 Nov 23;5(2):240–61. doi: 10.1038/s43018-023-00668-y (PMC10899110; doi:10.1038/s43018-023-00668-y)
Supplement: Supplementary file 11 — Statistical Source Data [file 43018_2023_668_MOESM11_ESM.xlsx]

## Sheet: Extended data figure 1
SOURCE EXT DATA FIGURE 1
Extended data figure 1a
Before enrichment	After enrichment
19.5	67.9
25.8	71.3
30.9	72.5
26.2	64.1
42.5	68.9
38.6	68.9
Extended data figure 1e
PBS	WT DCP	Batf3 -/- DCP
0.00278	0.11	0.00593	donor-drived cells
0.00208	0.087	0.01
	0.081	0.00782
	0.076	0.00838
	0.13	0.00696
0	13.5	0.053	chimerism in cDC1
0	13.4	0
	14.9	0
	13.1	0
	16.7	0
0.086	2.81	0.052	chimerism in cDC2
0.025	3.02	0.095
	1.83	0.04
	1.65	0.14
	3.61	0.087
