# Supplementary material for: Cytokine-armed dendritic cell progenitors for antigen-agnostic cancer immunotherapy
Source: Nat Cancer. 2023 Nov 23;5(2):240–61. doi: 10.1038/s43018-023-00668-y (PMC10899110; doi:10.1038/s43018-023-00668-y)
Supplement: Supplementary file 12 — Statistical Source Data [file 43018_2023_668_MOESM12_ESM.xlsx]

## Sheet: Extended data figure 2
SOURCE EXT DATA FIGURE 2
Extended data figure 2a
Spleen: donor-derived cells					Spleen: absolute numbers					BM: donor-derived cells					Lung: donor-derived cells					Liver: donor-derived cells
PBS	moDC	cDC1	DCP		PBS	moDC	cDC1	DCP		PBS	moDC	cDC1	DCP		PBS	moDC	cDC1	DCP		PBS	moDC	cDC1	DCP
0.0023	0.06	0.026	0.16		4192.65	174603	88095.1	473053		0.00432	0.00484	0.00452	0.099		0.00371	0.00834	0.013	0.45		0.00773	0.017	0.00574	0.034
0.00368	0.04	0.026	0.074		6724.71	138925	71530.8	160574		0.00705	0.00512	0.00696	0.045		0.00239	0.00316	0.00755	0.15		0.04	0.0011	0.00287	0.34
0.00331	0.035	0.026	0.14		5721.93	86729.3	72875.7	273940		0.00333	0.00676	0.00609	0.03		0.00651	0.00511	0.011	0.24		0.015	0.00688	0.00744	0.05
0.00789	0.092	0.015	0.17		17615.9	366445	42620.2	385200		0.00731	0.00473	0.00467	0.12		0.00673	0.011	0.011	0.3		0.023	0.022	0.061	0.89
0.00787	0.031	0.018	0.13		26649.1	128400	60114.5	371344		0.00991	0.00833	0.00943	0.065		0.00269	0.00643	0.00761	0.31		0.00767	0.01	0.018	0.25
	0.05	0.016	0.14			206357	61611.3	429991		0.00881	0.013	0.011	0.1			0.00906	0.012	0.4			0.024	0.013	0.11
	0.096	0.019	0.14			456737	49116.9	654944		0.00549	0.013	0.011	0.089			0.02	0.022	0.26					0.29
	0.072	0.024	0.21			247764	75402.7	510185		0.012	0.00221	0.00469	0.089			0.013	0.012	0.35					0.23
Extended data figure 2b
chimerisn in cDC1	Chimerism in cDC2
44.3	10.1
42.9	13.4
42.4	5.83
40	12.7
50	14.4
43.3	10.3
46.1	9.22
Extended data figure 2c
Spleen
PBS	moDC	cDC1	DCP
0.041	0	0.063	7.7	chimerism in cDC1
0	0	0	3.66
0	0	0.15	8.74
0.037	0.26	0.12	9.44
0	0	0.083	8.47
	0.21	0.25	7.22
	0	0.23	10.1
	1.21	0.78	12.5
0	0	0.016	2.53	chimerism in cDC2
0	0	0.031	1.39
0	0	0.018	2.24
0	0	0.016	2.99
0	0	0.055	2.55
	0.11	0.13	3.11
	0	0.063	2.8
	0.35	0.18	3.64
0.00591	0	0.019	0.65	chimerism in macrophages
0	0.01	0	0.4
0.00562	0	0.00919	0.84
0	0	0	0.79
0	0.02	0	0.73
	0.03	0.03	0.74
	0	0.022	0.67
	0.031	0.017	0.81
Lung
PBS	moDC	cDC1	DCP
0	0	1.23	19.8	chimerism in cDC1
0	0	0.53	9.63
0	0	0.75	17.3
0	0	0.78	14.9
0	0.12	2.14	17.5
	0	1.4	20.1
	0	1.02	18.3
	0	1.03	22
0	0.074	0	5.38	chimerism in cDC2
0	0	0.12	2.37
0	0	0	5.5
0	0.024	0.15	3.67
0	0	0.13	3.33
	0	0	5.42
	0	0.055	4.54
	0.09	0.075	5.36
0	0.00919	0.00897	0.7	chimerism in macrophages
0.00145	0.00546	0.00371	0.34
0	0.00888	0.01	0.6
0.00177	0.00884	0.011	0.76
0	0.00411	0.01	0.58
	0.00355	0.011	0.63
	0.00683	0.0051	0.52
	0	0.00609	0.49
Liver
PBS	moDC	cDC1	DCP
0	1.41	0	3.12	chimerism in cDCs
9.09	0	0.33	30.2
1.81	0.052	0.55	3.17
0	3.17	10	49.8
1.64	1.92	0.92	14
	4.69	2.91	2.78
			40.9
			6.56
0	0.043	0.14	0	chimerism in Kupffer cells
0.16	0	0.029	1.12
0.068	0.013	0.054	0.64
0.24	0.11	0.68	2.97
0.048	0.069	0.05	1.39
	0.06	0.074	0.95
			2.21
			1.86
0	0	0	0	chimerism in macrophages
0.089	0	0	0.98
0.033	0.015	0	0.17
0.067	0.027	0.14	2.12
0.036	0.031	0.082	0.9
	0.072	0.028	0.6
			1.08
			0.8
