# Supplementary material for: Cytokine-armed dendritic cell progenitors for antigen-agnostic cancer immunotherapy
Source: Nat Cancer. 2023 Nov 23;5(2):240–61. doi: 10.1038/s43018-023-00668-y (PMC10899110; doi:10.1038/s43018-023-00668-y)
Supplement: Supplementary file 13 — Statistical Source Data [file 43018_2023_668_MOESM13_ESM.xlsx]

## Sheet: Extended data figure 3
SOURCE EXT DATA FIGURE 3
Extended data figure 3b
Relative cDC1 yield
Untreated	IL-2 (2 ng/ml)	IL-2 (8 ng/ml)	IL-2 (20 ng/ml)	IL-12 (2 ng/ml)	IL-12 (8 ng/ml)	IL-12 (20 ng/ml)	IL-15 (2 ng/ml)	IL-15 (8 ng/ml)	IL-15 (20 ng/ml)	IL-18 (2 ng/ml)	IL-18 (8 ng/ml)	IL-18 (20 ng/ml)	IL-21 (2 ng/ml)	IL-21 (8 ng/ml)	IL-21 (20 ng/ml)	IL-23 (2 ng/ml)	IL-23 (8 ng/ml)	IL-23 (20 ng/ml)	IL-27 (2 ng/ml)	IL-27 (8 ng/ml)	IL-27 (20 ng/ml)
100	90	92	68	102	115	88	90	86	59	0	0	0	83	26	27	90	79	56	106	101	106
OT-I: IFN-y+ CD8+ T cells
Untreated	IL-2 (2 ng/ml)	IL-2 (8 ng/ml)	IL-2 (20 ng/ml)	IL-12 (2 ng/ml)	IL-12 (8 ng/ml)	IL-12 (20 ng/ml)	IL-15 (2 ng/ml)	IL-15 (8 ng/ml)	IL-15 (20 ng/ml)	IL-18 (2 ng/ml)	IL-18 (8 ng/ml)	IL-18 (20 ng/ml)	IL-21 (2 ng/ml)	IL-21 (8 ng/ml)	IL-21 (20 ng/ml)	IL-23 (2 ng/ml)	IL-23 (8 ng/ml)	IL-23 (20 ng/ml)	IL-27 (2 ng/ml)	IL-27 (8 ng/ml)	IL-27 (20 ng/ml)
0.38	0.45	0.26	0.45	1.84	2.78	2.61	0.37	0.47	0.38	0.37	0.52	0.32	0.43	0.3	0.43	0.52	0.35	0.45	0.58	0.5	0.42
0.54	0.23	0.58	0.45	2.13	2.55	2.96	0.46	0.32	0.52	0.54	0.4	0.57	0.43	0.4	0.35	0.32	0.43	0.31	0.41	0.33	0.46
0.61	0.28	0.5	0.6	2.13	2.75	3.01	0.5	0.39	0.56	0.42	0.28	0.26	0.53	0.42	0.42	0.42	0.39	0.3	0.4	0.47	0.31
OT-II: IFN-y+ CD4+ T cells
Untreated	IL-2 (2 ng/ml)	IL-2 (8 ng/ml)	IL-2 (20 ng/ml)	IL-12 (2 ng/ml)	IL-12 (8 ng/ml)	IL-12 (20 ng/ml)	IL-15 (2 ng/ml)	IL-15 (8 ng/ml)	IL-15 (20 ng/ml)	IL-18 (2 ng/ml)	IL-18 (8 ng/ml)	IL-18 (20 ng/ml)	IL-21 (2 ng/ml)	IL-21 (8 ng/ml)	IL-21 (20 ng/ml)	IL-23 (2 ng/ml)	IL-23 (8 ng/ml)	IL-23 (20 ng/ml)	IL-27 (2 ng/ml)	IL-27 (8 ng/ml)	IL-27 (20 ng/ml)
0.055	0.056	0.11	0.073	1.54	1.9	2.61	0.057	0.11	0.18	0.11	0.12	0.13	0.055	0.1	0.12	0.087	0.07	0.058	0.11	0.13	0.11
0.072	0.058	0.081	0.082	1.53	2.52	4.36	1.1	0.14	0.14	0.11	0.12	0.16	0.089	0.093	0.14	0.085	0.045	0.058	0.11	0.11	0.13
0.071	0.079	0.082	0.085	1.57	1.95	3.78	0.073	0.15	0.37	0.097	0.15	0.25	0.074	0.1	0.11	0.073	0.065	0.076	0.11	0.13	0.12
