# Supplementary material for: Cytokine-armed dendritic cell progenitors for antigen-agnostic cancer immunotherapy
Source: Nat Cancer. 2023 Nov 23;5(2):240–61. doi: 10.1038/s43018-023-00668-y (PMC10899110; doi:10.1038/s43018-023-00668-y)
Supplement: Supplementary file 14 — Statistical Source Data [file 43018_2023_668_MOESM14_ESM.xlsx]

## Sheet: Extended data figure 4
SOURCE EXT DATA FIGURE 4
Extended data figure 4c
Tumor
DCP	DCP-FLT3L
3.42	5.21	Chimerism in cDCs
3.91	14.2
5.18	15
1.89	8.92
4.18	6.78
4.55	6.33
5.54	9.2
4.06	7.02
5.28	7.11
0.51	1.36	Chimerism in cDC1
0.74	4.92
1.29	5.91
0.16	2.85
0.86	2.25
1.73	1.35
1.16	3.6
0.67	1.3
0.88	1.55
2.5	2.61	Chimerism in cDC2
2.44	7.92
3.45	8.03
1.39	5.26
3.11	3.75
2.37	3.27
3.88	4.76
2.91	3.89
3.57	4.58
Spleen
DCP	DCP-FLT3L
1.43	3.26	Chimerism in cDCs
1.42	4.47
1.79	6.35
1.48	5.85
1.6	4.71
1.61	4.54
0.74	2.63
1.39	5.5
1.32	4.51
0.38	1.3	Chimerism in cDC1
0.32	2.05
0.34	2.62
0.32	2.83
0.39	2.04
0.44	1.69
0.15	1.11
0.31	2.45
0.32	1.8
0.93	1.7	Chimerism in cDC2
0.97	2.08
1.32	3.23
1.02	2.54
1.06	2.22
1.04	2.44
0.51	1.31
0.98	2.57
0.89	2.28
Extended data figure 4d
Effector T cells
DCP	DCP-FLT3L
10.8	13.3	Effector CD8+ T cells
12.6	28.3
10	20.1
12.4	22
7.68	20.8
8.07	19.5
6.82	15
10.6	20.2
8.72	25.5
18.1	24.4	Effector CD4+ T cells
19.7	23.5
17.9	26.5
20.1	21
18.8	24.6
21.1	25.4
12.6	15.3
15.3	22.8
18.8	24.6
Extended data figure 4g
Untransduced DCP	DCP	DCP-IL-12
33100	26300	24100
22400	12900	72900
70100	31500	39100
39900	37600	26500
	19400	18600
Extended data figure 4h
% of GFP+ cells
Untransduced DCP	DCP	DCP-IL-12
0.7	81.3	64.4
0.66	80.5	61.7
2.45	77.5	68.1
2.8	73.8	64.4
	75.4	56
Extended data figure 4i
Pie chart
cDC1	cDC2	DN DCs	Other cells
33.5	31.8	17	17.7	Frequency among untransduced DCPs
34.5	27.9	17	20.6
41.1	28.7	14	16.2
44.3	26.3	16	13.4
38.35	28.675	16	16.975	Mean value
35.4	32.7	13	18.9	Frequency among DCPs
37.3	29.3	16	17.4
41	26.1	16	16.9
36.2	27.3	17	19.5
41.1	25.5	16	17.4
38.2	28.18	15.6	18.02	Mean value
33.7	43	4	19.3	Frequency among DCP-IL-12
42	21.9	4	32.1
34.8	42.1	3	20.1
37.2	38.6	3	21.2
20.6	41.2	5	33.2
33.66	37.36	3.8	25.18	Mean value
Percentage of cDC1 and cDC2 among donor-derived cells
Untransduced DCP	DCP	DCP-IL-12
33.5	35.4	33.7	cDC1 frequency among donor cells
34.5	37.3	42
41.1	41	34.8
44.3	36.2	37.2
	41.1	20.6
31.8	32.7	43	cDC2 frequency among donor cells
27.9	29.3	21.9
28.7	26.1	42.1
26.3	27.3	38.6
	25.5	41.2
