# Supplementary material for: Cytokine-armed dendritic cell progenitors for antigen-agnostic cancer immunotherapy
Source: Nat Cancer. 2023 Nov 23;5(2):240–61. doi: 10.1038/s43018-023-00668-y (PMC10899110; doi:10.1038/s43018-023-00668-y)
Supplement: Supplementary file 15 — Statistical Source Data [file 43018_2023_668_MOESM15_ESM.xlsx]

## Sheet: Extended data figure 5
	SOURCE EXT DATA FIGURE 5
	Extended data figure 5b
	Days	Tumor volume (mm3)
		PBS					DCP-FLT3L						DCP-IL-12						DCP-IL12/FLT3L
	7	54.75	19.22	100.88	24.06	54.94	65.03	44.4	67.11	34.73	77.73	31.28	114.64	41.21	29.33	125.39	79.95	23.62	36.14	32.78	57.01	18.54	26.64	62.11
	10	234.95	79.17	240.33	232.94	201.88	214.24	213.96	187.8	51.41	406.39	120.21	135.28	80.1	95.31	403.63	153.6	68.03	116.15	31.97	183.77	99.48	54.71	113.14
	12	311.99	151.8	306.83	504.01	259.03	414.79	471.07	303.46	64.69	533.02	207.96	310.39	154.46	159.45	504.45	330.31	67.9	140.35	54.61	232.1	111.93	67.48	91.71
	14	906	364.84	642.76	758.38	858.87	629.75	707.88	570.66	194.67	830.81	571.08	348.19	169.92	242.8	868.32	506.61	106.4	256.33	62.98	482.61	167.22	58.73	202.19
	18	2805.67	1536.85	1617.48	1949	1390.51	923.33	1894.97	1578.67	534.45	1941.87	1002.74	1220.24	498.18	532.67	1791.8	1028.4	375.11	461.92	141.18	858.3	330.63	132.05	361.81
	Extended data figure 5c
	DCP	DCP-IL-12	DCP-FLT3L	DCP-IL-12/FLT3L
	24	47	24	70	CD8/CD45
	35	51	16	71
	16	71	30	64
	19	61	28	66
	32	46	40	71
	32	57	35	55
	42	73	24	68
	37	66	37	71
	35	50	36	69
	37	58	52	73
	9	12	11	12	CD4/CD45
	11	6	10	14
	5	7	14	15
	8	8	7	17
	11	14	11	16
	13	14	10	16
	9	7	10	16
	9	9	11	18
	7	21	11	11
	11	10	10	15
	Extended data figure 5d
	DCP	DCP-IL-12	DCP-FLT3L	DCP-IL-12/FLT3L
	14.8	2.59	11.4	9.42	macrophages/live
	2.23	3.62	6.36	8.65
	6.44	6.6	12.2	6.93
	3.01	6.44	11.3	4.31
	5.69	4.4	4.52	3.26
	7.87	4.28	3.22	7.91
	2.53	5.85	1.97	5.3
	6.28	9.99	4.27	6.2
	7.79	7.4	7.13	2.65
	11	7.46	4.3	4.92
	Extended data figure 5e
	DCP	DCP-IL-12	DCP-FLT3L	DCP-IL-12/FLT3L
	2.22	1.92	2.37	3.38	Effector CD8+ T cells
	0.92	2.8	2.48	3.23
	0.95	1.89	1.3	2.93
	0.62	2.3	1.37	3.31
	2.33	4.08	2.2	4.77
	0.6	1.27	1.64	3.22
	1.03	2.12	1.46	3.27
	0.75	2.19	1.64	3.11
	0.73	1.97	1.19	2.86
	1.03	3.43	2.29	4.73
	8.01	5.26	9.78	12.5	Effector CD4+ T cells
	5.82	6.3	11.1	9.6
	6.44	8.58	10	11.8
	6.94	7.82	13	10.7
	6.6	9.92	8.69	11.8
	6.78	6.44	11.8	11.9
	6.86	10.5	10.3	10.5
	7.34	10.1	10.6	11.4
	8.1	11.4	10.1	10.5
	10.4	12.2	8.51	14.4
