# Supplementary material for: Cytokine-armed dendritic cell progenitors for antigen-agnostic cancer immunotherapy
Source: Nat Cancer. 2023 Nov 23;5(2):240–61. doi: 10.1038/s43018-023-00668-y (PMC10899110; doi:10.1038/s43018-023-00668-y)
Supplement: Supplementary file 16 — Statistical Source Data [file 43018_2023_668_MOESM16_ESM.xlsx]

## Sheet: Extended data figure 6
	SOURCE EXT DATA FIGURE 6
	Extended data figure 6a
	PBS	moDC-IL-12/FLT3L	DCP-IL-12/FLT3L
	0.08	0.35	1.01	cDCs
	0.11	0.17	0.5
	0.14	0.26	0.52
	0.15	0.15	0.6
	0.06	0.25	0.55
	0.1	0.36	0.37
	0.11	0.23	0.36
	2.23	5.24	14.2	Effector CD8+ T cells
	1.63	3.99	10.1
	1.57	3.66	13.8
	2.82	4.3	19.1
	2.46	4.68	11.6
	2.27	3.64	11.7
	2.58	5.98	7.45
	7.02	15.2	17.9	Effector CD4+ T cells
	10.1	13.8	13.9
	8.59	14	13.7
	14.9	12.6	18.2
	9.86	10.9	10.9
	8.94	13.4	11.7
	10.4	10.9	9.95
	Extended data figure 6b
	PBS	moDC-IL-12/FLT3L	DCP-IL-12/FLT3L
	6.06	12.1	6.64	Tumor: CD4+ T cells
	2.62	20	8.59
	0.54	17.9	12.1
	3.72	3.62	8.84
	2.99	4.79	4.91
	2.51	2.51	6.02
	3.86	8.95	10.9
		29.9
	0.75	6.26	4.41	Tumor: activated CD4+ T cells
	0.44	10.9	3.69
	0.18	10	2.74
	1.19	1.15	6.12
	0.9	2.65	1.89
	0.88	0.66	3.1
	1.21	5.79	6.18
		15.7
	Extended data figure 6c
	PBS	moDC-IL-12/FLT3L	DCP-IL-12/FLT3L
	853.766	7485.96	2788.67	Tumor: CD4+ T cells
	1735.42	40784.2	33940
	0	30347.9	58003.7
	6228.71	2279.04	0
	4107.83	1845.16	0
	2754.86	4381.81	17922.5
	2872.37	1141.49	13933.5
		13163.3
	Extended data figure 6d
	PBS	moDC-IL-12/FLT3L	DCP-IL-12/FLT3L
	54.3	55.1	79.9	Tumor: MHCII+ macrophages
	40.7	52.7	65.1
	48.4	61.4	77.1
	59.4	38.2	61.4
	57.8	27.7	69.5
	53.6	65	86.7
	59.4	76.2	84.4
		81.8
	Extended data figure 6f
	Days	Tumor volume (mm3)
		moDC-IL-12/FLT3L (1 × 106)							moDC-IL-12/FLT3L (2 × 106)							DCP-IL-12/FLT3L (1 × 106)							PBS
	7	51.57	14.52	51.22	90.3		55.09	80.52	104.21	23	13.46	18.55	67.12	65.07	62.8	26.33	25.18	26.07	18.65	103.04	31.11	41.95	45.1	47.93	88.71	65.86	96.71	92.77	64.26	14.71
	10	173.81	38.41	148.64	177.53		88.91	218.03	154.15	42.02	26.63	45.57	60.14	67.91	49.51	29.17	49.8	30.29	31.76	184.81	50.92	49.63	271.58	157.37	341.02	136	461.27	272.56	295.67	36.31
	12	225.35	44.2	387.88	419.85		212.8	348.55	163.85	82.61	65.44	36.74	95.6	135.07	87.3	27.54	36.39	36.39	44.61	246.86	66.52	68.87	426.86	265.14	372.42	223.37	748.2	522.73	909.34	193.73
	14	286.26	68.15	600.67	521.42		220.9	474.98	231.58	118.94	39.02	115.53	79.64	129.51	48.67	37.77	8.64	70.03	41.92	229.75	50.65	47.49	634.38	451.05	636.75	189.28	1149.16	713.49	865.73	302.85
	17	1148	35.28	829	817.27		257.67	763.29	263.82	304.63	70.26	152.52	114.26	434.58	237.98	42.83	60.16	120.44	96.28	197.72	104.55	112.77
	Extended data figure 6g
	Days	Tumor volume (mm3)
		DCP-FLT3L								DCP-IL-12								PBS
	7	46.69	25.43	93.37	82.27	79.53	144.6	68.84	135.4	237.99	42.61	86.98	73.84	54.03	110.13	46.27	105.28	118.45	197.67	35.57	87.96	23.01	73.1	41.02	52.1
	10	112.44	106.39	68.38	136.26	174.02	105.85	91.03	218.67	398.17	46.62	156.71	55.3	20.84	114.45	121.89	79.03	220.35	197.7	31.34	157.93	193.98	188.6	92.02	80.19
	12	174.89	191.3	121.19	262.94	329.79	137.92	144.7	159.46	614.21	171.83	399.05	51.85	23.58	234.28	90.89	122.27	322.94	300.12	31.8	226.22	261.21	263.14	107.34	401.25
	14	436.5	215.17	254.72	472.9	415.47	473.65	305.29	583.34	816.09	239.61	570.14	54.41	23.47	353.42	266.35	229.62	514.5	309.86	78.87	331.81	685.5	341.42	255.7	270.38
	17	892.21	345.39	255.58	695.45	835.29	521.99	371.11	1273.41	1621.09	351.38	1003.78	169.69	33.03	778.75	350.91	422.29	1177.41	650.03	154.38	958.08	602.18	551.7	533.43	520.74
	Extended data figure 6h
	DCP-FLT3L	DCP-IL-12	PBS
	2.39	1.86	1.55	Tumor: cDCs
	2.01	1.65	1.41
	2.51	1.2	1.48
	2.4	1.49	1.31
	2.43	0.93	2.05
	1.82	2.2	1.64
	3.06	1.26	3.2
	2.64		2.55
	Extended data figure 6i
	DCP-FLT3L	DCP-IL-12	PBS
	1.07	1	0.74	Tumor: activated CD8+ T cells
	2.6	1.68	1.14
	0.54	1.75	0.65
	0.53	0.8	1.29
	1.27	1.71	0.75
	0.73	0.79	1.36
	0.78	2.73	1.07
	0.91	0.43	0.53	Tumor: exhausted CD8+ T cells
	2.35	0.36	1.87
	0.37	1.85	1.12
	0.7	1.05	2.18
	1.24	1.97	1.17
	0.53	0.29	1.37
	0.32	5.31	0.21
	0.45	0.9	0.31	Tumor: activated CD4+ T cells
	0.54	1.31	0.34
	0.44	0.76	0.3
	0.56	0.56	0.4
	0.68	0.46	0.53
	0.44	0.77	0.49
	0.55	0.46	0.54
	0.7	0.55	1.49	Tumor: exhausted CD4+ T cells
	1.16	0.12	0.99
	1.35	0.61	0.58
	1.67	0.37	1.44
	0.66	0.47	1.27
	0.6	0.35	1.03
	1.46	0.66	0.65
