# Supplementary material for: Cytokine-armed dendritic cell progenitors for antigen-agnostic cancer immunotherapy
Source: Nat Cancer. 2023 Nov 23;5(2):240–61. doi: 10.1038/s43018-023-00668-y (PMC10899110; doi:10.1038/s43018-023-00668-y)
Supplement: Supplementary file 17 — Statistical Source Data [file 43018_2023_668_MOESM17_ESM.xlsx]

## Sheet: Extended data figure 7
	SOURCE EXT DATA FIGURE 7
	Extended data figure 7a
	Days	Tumor volume (mm3)
		DCP-IL-12/FLT3L						DCP-IL-12						DCP-FLT3L						DCP						PBS
	7	27.08	34	22.42	38.77	39.29	33.23	70.74	24.25	45.56	12.89	11.43	13.59	31.1	60.89	53.81	27.47	24.04	19.02	70.25	83.62	17.06	84.73	24.62	63.84	25.4	33.49	33.96	49.92	63.25	14.54
	10	52.24	64.63	92.05	67.62	44.46	56.86	155.33	55	109.73	50.71	128.84	37.74	218.67	172.89	93.88	71.15	140.57	37.72	250.15	178.45	161.79	245.13	120.1	165.89	132.13	160.03	119.14	309.44	217.04	171.95
	Extended data figure 7b
	PBS	DCP	DCP-FLT3L	DCP-IL-12	DCP-IL-12/FLT3L
	0.25	0.45	0.95	5.02	8.5	CD45/live
	0.52	0.66	0.42	1.9	2.47
	2.87	0.25	0.91	8.62	2.22
	0.48	0.67	1.82	14.1	19.3
	0.4	0.57	2.04	15.5	9.74
	28.2	3.28	20.7	12.5	11.1
	0.021	0.052	0.047	0.77	0.5	CD8+ T cells/live
	0.038	0.024	0.036	0.1	0.18
	0.18	0.011	0.051	0.33	0.39
	0.033	0.13	0.085	1.24	1.62
	0.031	0.07	0.098	1.41	0.43
	1.03	0.3	1.85	0.93	1.44
	Extended data figure 7c
	PBS	DCP	DCP-FLT3L	DCP-IL-12	DCP-IL-12/FLT3L
	0.035	0.046	0.087	0.8	1.03	NK cells/live
	0.07	0.045	0.043	0.41	0.5
	0.44	0.013	0.07	1.39	0.35
	0.044	0.094	0.32	2.27	3.79
	0.07	0.047	0.18	3.65	2.25
	3.31	0.33	2.73	2.88	1.18
	2.97	2.74	2.6	17.8	22.9	PD1+ cells/NK cells
	1.58	2.49	1.12	19.2	21.7
	2.49	6.4	2.34	29.4	18.8
	4.79	1.63	3.25	20.7	18.6
	1.42	6.89	2.15	13.7	18.7
	2.62	2.72	1.55	15.8	27
	Extended data figure 7d
	PBS	DCP	DCP-FLT3L	DCP-IL-12	DCP-IL-12/FLT3L
	0.52	0.65	1.47	1.82	2.25	Migratory cDCs
	0.42	0.9	0.8	0.54	2.37
	0.41	1.01	0.75	2.44	2.21
	0.61	0.53	1.39	1.94	2.76
	0.78	0.63	0.85	2.29	2.62
		0.32	0.6
	0.25	0.29	0.35	0.44	0.77	Resident cDCs
	0.22	0.45	0.26	0.3	0.86
	0.21	0.31	0.49	0.62	0.81
	0.39	0.27	1.12	0.52	1.02
	0.22	0.31	0.6	0.43	1.09
		0.17	0.22
	Extended data figure 7e
	PBS	DCP	DCP-FLT3L	DCP-IL-12	DCP-IL-12/FLT3L
	6.74	8.2	6.54	9.94	9.56	Migratory cDCs
	6.97	8.3	5.93	7.69	10.1
	5.5	7.94	8.84	9.01	8.63
	6.72	5.77	7.44	9.33	8.78
	5.43	6.57	8.58	7.47	11.5
		5.26	6.07
	Extended data figure 7f
	Days	Tumor volume (mm3)
		DCP-IL-12/FLT3L						PBS
	7	28.73	82.87	15.48	25.87	25.08	50.05	13.52	36.81	23.98	47.1	80.24
	10	87.57	13.37	59.9	53.14	5.15	53.41	368.18	211.95	78.67	47.16	478.69
	12	154.43	21.46	111.35	114.6	22.23	183.83	1416.09	412.02	296.73	213.23	1108.57
	Extended data figure 7g
	PBS	DCP-IL-12/FLT3L
	12.1	14.8
	7.17	23.1
	9.24	34.1
	7.05	56
	21.4	55
		18.2
	Extended data figure 7h
	PBS	DCP-IL-12/FLT3L
	20278.4	39697	IFNG+ CD8+ T cells
	1961.67	76815.2
	30650.9	249600
	21905.8	224420
	58035.7	198112
		266376
	2812.33	29697	GZMB+ CD8+ T cells
	1177	44266.4
	4664.27	316052
	3723.99	226934
	10156.2	237143
		235204
	Extended data figure 7i
	PBS	DCP-IL-12/FLT3L	Rag1-/- mice: PBS	Rag1-/- mice: DCP-IL-12/FLT3L
	0.29	0.57	0.53	9.04
	0.62	2	0.45	6.2
	0.35	0.68	0.31	3.96
	0.32	0.73	1.25	6.38
	0.21	0.79	0.63	3.04
		0.8	0.56	13.3
	Extended data figure 7j
	CD8	CD4	NK	NKT	cDC1	cDC2	Macrophages	Neutrophils	Other cells
	39.7	12.5	7.55	1.08	0.00615	0.5	21.9	0.22	16.5439	Batf3-/- mice: DCP-IL-12/FLT3L
	17.5	15.5	31	2.54	0	0.8	17	0.23	15.43
	25.6	16.3	6.4	2.48	0	0.27	25.6	0.27	23.08
	24.1	20	15.9	1.36	0.072	0.22	19	0.47	18.878
	24.6	11	11.5	2	0.013	0.3	37.4	0.36	12.827
	36.8	18.6	9.35	2.79	0.093	1.21	13.8	0.74	16.617
	28.05	15.65	13.6167	2.04167	0.0306917	0.55	22.45	0.381667	17.2293	Mean value
	7.7	13.4	17.2	1.95	0.37	1.72	23.5	0.74	33.42	Batf3-/- mice: PBS
	31.6	11.5	8.43	1.16	0	0.4	32.1	0.27	14.54
	21.8	8.38	12.8	1.4	0	0.51	43.9	0.22	10.99
	8.11	19.5	13.1	1.63	0.65	1.76	15.3	2.58	37.37
	5.99	6.51	14.1	4.69	0.44	3.56	21.6	6.89	36.22
	18	14.5	12.3	0.76	0.033	0.52	14.9	0.75	38.237
	15.5333	12.2983	12.9883	1.93167	0.248833	1.41167	25.2167	1.90833	28.4628	Mean value
	1.13	0.56	34.5	2.82	0.42	0.84	30.1	1.67	27.96	Rag1-/- mice: DCP-IL-12/FLT3L
	1.68	0.056	15.8	2.91	2.22	2.71	40.2	1.15	33.274
	0	0	18.8	0	1.32	1.76	25.1	1.32	51.7
	1.74	0	27.2	3.48	1.16	2.03	35.1	5.22	24.07
	4.29	0.048	8.1	12.3	0.71	4.96	44.7	2.13	22.762
	2.1	0	31.5	2.1	0.81	1.27	35.3	9.44	17.48
	1.82333	0.110667	22.65	3.935	1.10667	2.26167	35.0833	3.48833	29.541	Mean value
	3.58	0.13	26.9	3.5	0.43	1.43	37.9	5.02	21.11	Rag1-/- mice: PBS
	2.33	0.075	22.3	1.5	1.17	1.9	40.9	19.1	10.725
	4.52	0.21	29.1	0.93	3.85	1.58	35.8	8.79	15.22
	2.37	0	48.6	0.87	4.19	2.23	25.7	1.83	14.21
	1.09	0.07	22.2	4.42	2.78	3.12	40.7	4.81	20.81
	1.33	0.051	28.6	1.07	3.5	3.87	47.9	4.33	9.349
	2.53667	0.0893333	29.6167	2.04833	2.65333	2.355	38.15	7.31333	15.2373	Mean value
	45.1	8.81	11.2	4.72	0.15	0.65	8.5	0.36	20.51	Ifngr1 KO tumor: DCP-IL-12/FLT3L
	14.8	7.58	12.4	1.82	0.89	0.67	25.8	4.45	31.59
	24.1	16.2	9.21	1.4	0.69	0.73	30.6	0.73	16.34
	20.9	19.7	10.2	1.7	1.67	1.54	17.1	1.27	25.92
	41.8	14.7	16.2	2.13	0.45	0.45	6.84	0.9	16.53
	28.8	8.9	11.8	1.82	0.51	1.03	20.4	1.03	25.71
	29.25	12.6483	11.835	2.265	0.726667	0.845	18.2067	1.45667	22.7667	Mean value
	15.1	9.23	38.1	3.14	0	0.41	15.1	1.34	17.58	Ifngr1 KO tumor: PBS
	14.8	7.27	42.9	8.83	0.18	0.25	9.59	1.11	15.07
	6.54	5.96	8.05	1.65	0.67	0.73	18.3	20.8	37.3
	4.35	5.28	6.15	1.18	0.73	2.49	30.1	17.8	31.92
	15.5	24.3	11.3	1.88	0.17	0.38	15	2.19	29.28
	12.1	13.4	18	2.37	0.33	0.52	24.2	1.47	27.61
	11.3983	10.9067	20.75	3.175	0.346667	0.796667	18.715	7.45167	26.46	Mean value
	14.8	12.1	9.62	0.94	2.45	3.25	26.3	2.34	28.2	DCP-IL-12/FLT3L
	23.1	10.6	16.5	2.16	1.49	3.15	18.2	0.17	24.63
	34.1	12.3	10.4	1.6	1.52	1.23	19.6	0.55	18.7
	56	8.5	4.21	1.13	0.1	0.81	10.9	0.61	17.74
	55	9.59	8.73	2.38	0.2	0.48	9.18	0.27	14.17
	18.2	7.34	6.79	1.85	0.87	2.05	30.3	8.99	23.61
	33.5333	10.0717	9.375	1.67667	1.105	1.82833	19.08	2.155	21.175	Mean value
	12.1	16.4	6.05	2.03	0.58	0.4	13.7	3.46	45.28	PBS
	7.17	4.16	14.3	0.83	0.91	1.69	26.8	6.88	37.26
	9.24	7.72	10.8	1.54	3.36	2.3	32.6	3.76	28.68
	7.05	5.99	7.57	1.19	0.8	1.93	41.1	3.5	30.87
	21.4	20.1	8.19	1.96	0.14	0.28	15.8	2.56	29.57
	11.392	10.874	9.382	1.51	1.158	1.32	26	4.032	34.332	Mean value
	Extended data figure 7k
	PBS	DCP-IL12/FLT3L	DCP-IL12/FLT3L + αCSF1R
	0.11	0.49	0.41	Tumor: cDCs
	0.91	0.42	1.22
	0.42	0.24	0.24
	0.25	0.21	0.16
	0.041	0.32	0.2
		0.29
	1.24	1.24	0.81	tdLN: cDCs
	1.88	2.14	1.03
	0.73	1.65	0.92
	0.97	1.17	1.18
	0.95	1.77	1.9
		2.1
	Extended data figure 7m
	Days	Tumor volume (mm3)
		PBS								DCP-IL-12/FLT3L							DCP-IL-12/FLT3L + αCD4								DCP-IL-12/FLT3L + αNK1.1
	7	45.1	47.93	88.71	65.86	96.71	92.77	64.26	14.71	26.33	25.18	26.07	18.65	103.04	31.11	41.95	21.13	27.11	21.98	9.63	19.03	62.72	44.19	40.71	26.16	31.68	39.44	40.36	24.69	14.18
	10	271.58	157.37	341.02	136	461.27	272.56	295.67	36.31	29.17	49.8	30.29	31.76	184.81	50.92	49.63	52.56	60.89	30.77	25.59	17.69	52.3	31.67	36.07	31.69	33.73	21.84	33.78	34.66	8.5
	12	426.86	265.14	372.42	223.37	748.2	522.73	909.34	193.73	27.54	36.39	36.39	44.61	246.86	66.52	68.87	40.19	34.53	19.65	14.5	33.19	64.91	34.16	22.51	41.16	36.01	27.02	83.13	15.56	35.72
	14	634.38	451.05	636.75	189.28	1149.16	713.49	865.73	302.85	37.77	8.64	70.03	41.92	229.75	50.65	47.49	85.94	89.49	32.75	17.58	39.81	60.47	40.86	54.32	34.5	42.09	44.76	59.67	76	42.16
	17	1315.66	426.15		580.29				519.41	42.83	60.16	120.44	96.28	197.72	104.55	112.77	80.62	59.47	20.16	64.74	40.93	60.27	36.28	62.63	87.27	65.48	81.61	203.19	70.15	92.23
	Extended data figure 7n
	DCP-IL-12/FLT3L	DCP-IL-12/FLT3L + αCD4	DCP-IL-12/FLT3L + αNK1.1
	15.4	4.4	7.69	Tumor: CD4+ T cells
	7.25	0.64	10.4
	2.76	0.16	13.4
	8.65	0	10.4
	7.09	0.19	8.81
	16.3	0.49	6.77
		0.6
	3.35	0	1.04	Tumor: NK cells
	3.69	1.72	0.17
	2.44	1.4	0.55
	1.23	1.48	0
	2	0.78	0.63
	0.76	0.18	0.68
		0
		1.04
	Extended data figure 7o
	DCP-IL-12/FLT3L	DCP-IL-12/FLT3L + αCD4	DCP-IL-12/FLT3L + αNK1.1
	31.3	66	50.2	Tumor: CD8+ T cells
	39.5	74.5	52.4
	54.6	58.7	38.1
	37.8	58.1	45.9
	44.4	77.8	37.8
	38.1	63.1	43.3
		52.9
	14.5	44.7	17.6	Tumor: IFNG+ CD8+ T cells
	17.6	51	21.3
	17.5	31.7	16.4
	9.32	36.8	15.5
	7.03	40	16.1
	10.7	14.1	15.5
		23
	3.08	10.4	6.23	Tumor: GZMB+ CD8+ T cells
	4.46	21	5.03
	12.6	12.1	4
	3.78	25.6	4.48
	4.2	25.6	2.94
	6.83	16.5	4.84
		9.37
