# Supplementary material for: Cytokine-armed dendritic cell progenitors for antigen-agnostic cancer immunotherapy
Source: Nat Cancer. 2023 Nov 23;5(2):240–61. doi: 10.1038/s43018-023-00668-y (PMC10899110; doi:10.1038/s43018-023-00668-y)
Supplement: Supplementary file 18 — Statistical Source Data [file 43018_2023_668_MOESM18_ESM.xlsx]

## Sheet: Extended data figure 8
		SOURCE EXT DATA FIGURE 8
		Extended data figure 8b
		Cis+DCP-IL-12/FLT3L+ɑPD-1	Cis+DCP-IL-12/FLT3L+IgG	Cis+PBS+ɑPD-1	PBS+IgG
		28.2	40	22.3	13.5	CD45/live
		46.5	45.4	22.7	19
		54.1	30.8	18.7	23.7
		19.8	55.8	12.3	22.3
		9.75	29.3	19.7	25.6
		49.4	50.5	28
		62.4	40.2
		33.3
		11.5	7.78	2.68	2.93	CD4+ T cells
		11	8.67	4.37	2.59
		4.88	12.3	5.91	3.92
		7.08	10.8	4.59	3.46
		8.45	7.84	2.26	4.09
		8.8	8.79	5.87
		11	8.13
		9.69
		40.7	39.6	17.6	17.2	Activated CD4+ T cells
		44.3	38.5	18.2	15
		46.1	38.4	12.2	17
		53.9	41	22.7	11.6
		48	39.6	20.8	16.3
		29.6	38.3	26
		53.6	38
		29.9
		23.8	17.7	45.9	43.7	Exhausted CD4+ T cells
		20.4	15.9	53.5	39.8
		22.6	17.1	63.3	48.7
		17.9	22.7	47.3	50.2
		24	13.1	50.6	54.8
		37.7	16.5	45.4
		19.6	12.9
		42.8
		Extended data figure 8c
		Cis+DCP-IL-12/FLT3L+ɑPD-1	Cis+DCP-IL-12/FLT3L+IgG	Cis+PBS+ɑPD-1	PBS+IgG
		1143	3685	65	470	IFNG+ CD4+ T cells
		25308	1937	10	119
		8095	2151	63	313
		14107	5469	140	147
		13341	1289	41	532
		5378	7993	331
		5397	1590
		895
		Extended data figure 8d																									Sample guide
		Names	AGh0062b	AGh0063b	AGh0064b	AGh0067b	AGh0068b	AGh0069b	AGh0072b	AGh0073b	AGh0074b	AGh0077b	AGh0078b	AGh0079b	AGh0082b	AGh0086b	AGh0087b	AGh0088b	AGh0091b	AGh0092b	AGh0093b	AGh0094b	AGh0095b	AGh0096b			Sample	Group	Treatment
		mTRBV01	0.0627975	0.0571231	0.0434409	0.045616	0.0895225	0.044157	0.0445344	0.0389794	0.0642917	0.0617985	0.0521123	0.053379	0.04811	0.0600425	0.0455861	0.0534553	0.0502696	0.0588962	0.112788	0.0597758	0.0459489	0.0541468			AGh0062b	w/ DCP-IL-12/FLT3L	Cis+DCP-IL-12/FLT3L+aPD-1
		mTRBV02	0.0234915	0.0706393	0.0353418	0.0422509	0.0437634	0.0603256	0.040724	0.049876	0.128162	0.046674	0.072639	0.18334	0.0351006	0.157687	0.0467921	0.0775903	0.0577078	0.0290119	0.0419287	0.097966	0.0287458	0.0356504			AGh0067b	w/ DCP-IL-12/FLT3L	Cis+DCP-IL-12/FLT3L+aPD-1
		mTRBV03	0.142177	0.0876085	0.101976	0.121518	0.0792587	0.111173	0.109907	0.0997519	0.0884275	0.128593	0.0916541	0.101433	0.10702	0.124229	0.0800772	0.111624	0.118081	0.127681	0.0888889	0.119552	0.124972	0.106504			AGh0072b	w/ DCP-IL-12/FLT3L	Cis+DCP-IL-12/FLT3L+aPD-1
		mTRBV04	0.033318	0.0450868	0.0406185	0.0474855	0.0344975	0.066793	0.104549	0.0458894	0.0378373	0.051533	0.0416899	0.0270065	0.0467599	0.0413424	0.06452	0.0364853	0.0556623	0.0626772	0.0440252	0.0464923	0.0553829	0.0305788			AGh0077b	w/ DCP-IL-12/FLT3L	Cis+DCP-IL-12/FLT3L+aPD-1
		mTRBV05	0.0190388	0.0189424	0.0482268	0.0355207	0.0156807	0.0486173	0.0184568	0.028703	0.0200253	0.0162195	0.0164691	0.0183847	0.0182867	0.0203174	0.023396	0.0403507	0.0166739	0.0231949	0.0310273	0.0369448	0.0330744	0.0232697			AGh0087b	w/ DCP-IL-12/FLT3L	Cis+DCP-IL-12/FLT3L+aPD-1
		mTRBV08	NA	NA	NA	NA	NA	0.000111508	NA	NA	NA	NA	NA	NA	NA	NA	NA	NA	NA	NA	NA	NA	NA	NA			AGh0091b	w/ DCP-IL-12/FLT3L	Cis+DCP-IL-12/FLT3L+aPD-1
		mTRBV10	NA	NA	NA	NA	NA	NA	0.000119076	NA	0.000105396	0.000410621	NA	0.000126791	NA	NA	0.000241196	NA	NA	NA	NA	NA	NA	NA			AGh0096b	w/ DCP-IL-12/FLT3L	Cis+DCP-IL-12/FLT3L+aPD-1
		mTRBV12-1	0.0259481	0.0259471	0.0193889	0.0168256	0.0238061	0.0265388	0.0145273	0.0422573	0.0356239	0.019573	0.045111	0.0495753	0.0196367	0.0301223	0.0238784	0.023098	0.0427695	0.0392642	0.0280922	0.0298879	0.0321865	0.039827			AGh0063b	w/ DCP-IL-12/FLT3L	Cis+DCP-IL-12/FLT3L+IgG
		mTRBV12-2	0.0594196	0.0403512	0.122101	0.0280426	0.023521	0.0519625	0.0396523	0.0677711	0.0521712	0.054202	0.0525897	0.0371497	0.0542464	0.0528657	0.0535456	0.115584	0.0668196	0.0485712	0.0637317	0.0614363	0.0742508	0.0853222			AGh0068b	w/ DCP-IL-12/FLT3L	Cis+DCP-IL-12/FLT3L+IgG
		mTRBV12-3	NA	NA	NA	9.34754e-05	NA	NA	NA	NA	NA	NA	7.95608e-05	0.000126791	0.00012273	NA	NA	9.42774e-05	6.19848e-05	NA	NA	NA	NA	NA			AGh0073b	w/ DCP-IL-12/FLT3L	Cis+DCP-IL-12/FLT3L+IgG
		mTRBV13-1	0.0807616	0.0735991	0.0700699	0.0402879	0.0671418	0.0643399	0.0482258	0.0650248	0.075253	0.0674788	0.0511576	0.0650437	0.0525282	0.0461943	0.0588519	0.0607146	0.0671295	0.0642042	0.0813417	0.109589	0.0734739	0.0665274			AGh0078b	w/ DCP-IL-12/FLT3L	Cis+DCP-IL-12/FLT3L+IgG
		mTRBV13-2	0.0852142	0.0808998	0.0856547	0.100673	0.064861	0.0828501	0.0858538	0.0734408	0.0779933	0.0857514	0.0710478	0.0631419	0.0774423	0.0763166	0.0935842	0.0755162	0.0940929	0.112412	0.0798742	0.0859278	0.0936737	0.0699582			AGh0082b	w/ DCP-IL-12/FLT3L	Cis+DCP-IL-12/FLT3L+IgG
		mTRBV13-3	0.0515891	0.105663	0.0217205	0.0441204	0.117177	0.0283229	0.0795427	0.0830085	0.0259275	0.0818505	0.0825046	0.0225688	0.0978154	0.094208	0.155451	0.0232865	0.0463026	0.072057	0.0322851	0.0244915	0.0306326	0.0926313			AGh0086b	w/ DCP-IL-12/FLT3L	Cis+DCP-IL-12/FLT3L+IgG
		mTRBV14	0.0717027	0.0607735	0.0732605	0.0468312	0.0419102	0.0800624	0.101691	0.063253	0.0548061	0.0721325	0.0428037	0.0304298	0.103706	0.0386132	0.0488423	0.046573	0.0530589	0.0460263	0.0494759	0.0726443	0.0761376	0.0275955			AGh0092b	w/ DCP-IL-12/FLT3L	Cis+DCP-IL-12/FLT3L+IgG
		mTRBV15	0.0337786	0.0246646	0.0241747	0.0305665	0.0568781	0.0353479	0.0316742	0.0366761	0.0246627	0.0320285	0.0216405	0.0320781	0.0816151	0.0218336	0.0237578	0.0235693	0.044567	0.0446448	0.0341719	0.0244915	0.0297447	0.0305788			AGh0064b	w/o DCP-IL-12/FLT3L	Cis+PBS+aPD-1
		mTRBV16	0.0451405	0.0324586	0.0638115	0.038138	0.0259444	0.052074	0.0419147	0.0381821	0.046796	0.0413359	0.0537036	0.0450108	0.0315415	0.0363894	0.0464303	0.0792873	0.0310544	0.0321384	0.0473795	0.0232462	0.081909	0.0547434			AGh0069b	w/o DCP-IL-12/FLT3L	Cis+PBS+aPD-1
		mTRBV17	0.0282512	0.0347277	0.0301878	0.0292578	0.0709907	0.0502899	0.028221	0.0279943	0.0316189	0.0271694	0.0194924	0.0305566	0.0325233	0.0184979	0.0237578	0.0348826	0.0336577	0.0337381	0.0232704	0.0199253	0.0296337	0.0316229			AGh0074b	w/o DCP-IL-12/FLT3L	Cis+PBS+aPD-1
		mTRBV19	0.141563	0.126776	0.0536262	0.137783	0.129009	0.0719224	0.078352	0.121545	0.0549115	0.105461	0.1304	0.0855839	0.0764605	0.0821793	0.0630728	0.0570378	0.11337	0.0920526	0.101677	0.068078	0.0869034	0.121718			AGh0079b	w/o DCP-IL-12/FLT3L	Cis+PBS+aPD-1
		mTRBV20	0.00798403	0.00976717	0.0142349	0.0171995	0.0121169	0.0104817	0.0139319	0.0101878	0.0408938	0.00752806	0.0128093	0.0158489	0.0162003	0.00646922	0.0115774	0.0225323	0.00812	0.00712572	0.0289308	0.0315484	0.0117647	0.013574			AGh0088b	w/o DCP-IL-12/FLT3L	Cis+PBS+aPD-1
		mTRBV21	0.00107477	NA	NA	0.000373902	NA	0.000223015	0.000357228	8.85897e-05	0.000316189	0.000273748	0.000556926	0.000380373	NA	NA	0.000361795	0.000282832	6.19848e-05	0.000218134	NA	NA	NA	NA			AGh0093b	w/o DCP-IL-12/FLT3L	Vehicle+PBS+IgG
		mTRBV22	0.000153539	NA	NA	NA	NA	0.000334523	NA	8.85897e-05	NA	NA	0.000159122	0.000126791	NA	NA	NA	NA	NA	NA	NA	NA	0.000332963	NA			AGh0094b	w/o DCP-IL-12/FLT3L	Vehicle+PBS+IgG
		mTRBV23	0.00261016	0.00138122	0.00282243	0.00196298	0.00299359	0.00267618	0.000714456	0.00115167	0.00158094	0.00150561	0.00119341	0.00202865	0.000981836	0.00404326	0.00253256	0.00160272	0.00198351	0.00145423	0.0067086	0.00332088	0.00210877	0.000447494			AGh0095b	w/o DCP-IL-12/FLT3L	Vehicle+PBS+IgG
		mTRBV24	0.00245663	0.00365036	0.00245429	0.00504767	0.00912331	0.00278769	0.000714456	0.00363218	0.00200253	0.00246373	0.00620574	0.00152149	0.0012273	0.00131406	0.00168837	0.00245121	0.00328519	0.00232677	0.00167715	0.00166044	0.0105438	0.000745823
		mTRBV26	0.04729	0.0599842	0.113388	0.106655	0.0430506	0.0634478	0.0496547	0.0685684	0.096016	0.0464687	0.0969051	0.101433	0.0640648	0.0516527	0.0851423	0.0741963	0.0521292	0.0547517	0.0477987	0.0440017	0.0381798	0.0727924
		mTRBV29	0.0251804	0.0291042	0.0276107	0.0538418	0.0303635	0.0352364	0.0448916	0.022679	0.0321459	0.0401725	0.0276872	0.0267529	0.0273687	0.0264834	0.0348529	0.0290374	0.0287609	0.0356286	0.0429769	0.0348692	0.0331853	0.0256563
		mTRBV30	0.000153539	0.00207182	0.00159529	0.000654328	0.00356379	0.0014496	0.00142891	0.00132884	0.00115936	0.00157405	0.000795608	0.000633955	0.00184094	0.00101082	0.000602991	0.000942774	0.0016116	0.0018905	0.00104822	0.00290577	0.00122087	0.000447494
		mTRBV31	0.00890527	0.00878058	0.00429501	0.00925407	0.0148254	0.00847458	0.020362	0.00992204	0.00727234	0.00780181	0.00859257	0.00633955	0.0054001	0.00818761	0.0114568	0.00980485	0.0127689	0.0100342	0.0109015	0.00124533	0.00599334	0.0156623
