# Supplementary material for: Cytokine-armed dendritic cell progenitors for antigen-agnostic cancer immunotherapy
Source: Nat Cancer. 2023 Nov 23;5(2):240–61. doi: 10.1038/s43018-023-00668-y (PMC10899110; doi:10.1038/s43018-023-00668-y)
Supplement: Supplementary file 19 — Statistical Source Data [file 43018_2023_668_MOESM19_ESM.xlsx]

## Sheet: Extended data figure 9
SOURCE EXT DATA FIGURE 9
Extended data figure 9A
	PBS + IgG	PBS + aPD1	Cis + PBS + aPD1	Cis + DCP-IL-12/FLT3L + aPD1		2 experiments combined
Counts of CD8+ per mm2	60.53	122.51	170.81	437.81
	29.85	92.66	175.79	312.6
	100.33	60.95	184.08	402.16
	65.3	64.68	161.69	212.06
	67.16	146.77	88.93	108.21
			157.96	182.84
			169.15	317.16
				223.26
Counts of CD4+ per mm2	30.68	66.54	138.47	334.16
	24.88	60.32	111.11	247.1
	41.46	52.24	148.42	325.04
	44.15	48.51	57.21	79.6
	37.94	83.96	72.76	77.74
			62.19	72.76
			149.88	217.66
				103.23
Extended data figure 9B
	PBS + IgG	PBS + aPD1	Cis + PBS + aPD1	Cis + DCP-IL-12/FLT3L + aPD1
Nodule number at day 21	1	3	0	0		One experiment
	5	4	1	0
	0	0	0	0
	3	0	0	1
	2	3	1	0
	4	2	1	0
Extended data figure 9C
	PBS + IgG	PBS + aPD1	Cis + PBS + aPD1	Cis + DCP-IL-12/FLT3L + aPD1		One experiment
TCRb+ cells (% of CD45+ cells)	25.6	28.8	39.9	41.9
	27.5	40.5	33.4	43.8
	27.4	33.5	32.5	38.2
	24.8	26.7	34.1	56.7
	24.5	28.8	36.7	44.7
	28.5	27.7	43	43.6
	PBS + IgG	PBS + aPD1	Cis + PBS + aPD1	Cis + DCP-IL-12/FLT3L + aPD1
CD8+ T cells (% of CD45+ cells)	11	15.2	16.7	21.6
	15.3	17.3	14.8	9.04
	13.8	12.8	11.7	11.6
	11.8	11.3	15.4	17.6
	12.4	10.7	19.2	15.9
	15.1	11.9	21.9	10.2
	PBS + IgG	PBS + aPD1	Cis + PBS + aPD1	Cis + DCP-IL-12/FLT3L + aPD1
CD4+ T cells (% of CD45+ cells)	13.3	12.5	21.9	17.6
	11.2	22	17.6	33.6
	12.2	19.9	19.6	25.2
	11.8	14.2	17.2	37.3
	11.1	16.9	16.4	27.1
	12.3	14.4	19.8	31.1
Extended data figure 9D
												One experiment
Spleen	PBS + IgG						PBS + aPD1						Cis + PBS + aPD1						Cis + DCP-IL-12/FLT3L + aPD1
CD62L- CD44+ CD4+ Teff cells (% of CD45+ cells)	7.76	9.25	14.1	8.06	9.83	8.17	10.5	11.3	10.3	11	12.2	11.6	11.3	15.2	12.9	13	10	12.8	21.2	33.7	30.1	34.1	25.8	33.9
CD62L- CD44+ CD8+ Teff cells (% of CD45+ cells)	2.59	2.5	5.2	1.92	2.21	4.74	4.25	5.28	2.81	3.38	4.68	3.87	4.34	3.43	2.51	2.4	2.06	8.42	25.7	9.93	17.6	18.6	20.4	12
dLN	PBS + IgG						PBS + aPD1						Cis + PBS + aPD1						Cis + DCP-IL-12/FLT3L + aPD1
CD62L- CD44+ CD4+ Teff cells (% of CD45+ cells)	7.44	8.65	10.9	9.73	8.09	8.65	10.2	7.94	11	9.27	12.3	10.7	11.4	9.7	7.96	8.58	8.42	11.2	15.7	14.8	15.9	24.2	14.6	24.5
CD62L- CD44+ CD8+ Teff cells (% of CD45+ cells)	1.89	1.86	1.81	3.3	1.63	2.62	2.1	1.21	1.41	2.41	1.44	2.18	2.4	2.86	2.12	1.52	1.15	2.23	11.5	4.67	5.54	8.1	7.5	4.52
