# Supplementary material for: Cytokine-armed dendritic cell progenitors for antigen-agnostic cancer immunotherapy
Source: Nat Cancer. 2023 Nov 23;5(2):240–61. doi: 10.1038/s43018-023-00668-y (PMC10899110; doi:10.1038/s43018-023-00668-y)
Supplement: Supplementary file 20 — Statistical Source Data [file 43018_2023_668_MOESM20_ESM.xlsx]

## Sheet: Extended data figure 10
SOURCE EXT DATA FIGURE 10
	Extended data figure 10b
	SB28					SB28-GD2
	Ratio	Non-transduced T cell		αGD2 CAR-T		Ratio	Non-transduced T cell		αGD2 CAR-T
	1:1	5.33	5.21	9.45	10.5	1:1	20.16	27.5	56.77	62.02
	5:1	6.57	6.13	6.61	8.71	5:1	1.15	0	79.33	82.69
	10:1	7.89	8.28	8.19	10.1	10:1	3.29	2.22	82.79	85.1
		Extended data figure 10c
			PBS						DCP-IL-12/FLT3L						CAR-T								DCP-IL-12/FLT3L + CAR-T
		Mouse ID:	823	826	845	849	852	855	824	829	836	841	842	850	825	830	834	835	840	844	848	851	827	831	833	837	838	839	854	857
	Days	7	278000	2900000	170000	1330000	39900	201000	316000	953000	1600000	3670000	240000	175000	60800	4480000	1770000	1080000	252000	353000	180000	771000	927000	354000	189000	6600000	2340000	453000	79400	260000
		15	4700000	6500000	648000	14900000	5020000	1250000	472000	91700	2150000	7910000	1130000	312000	7700000	10300000	1590000	1360000	1220000	1450000	158000	124000	49500	65100	28300	128000	57900	62600	15600	3640
		18	744000	13600000	6820000	31500000	22400000	3130000	683000	2700000	7140000	10400000	8810000	799000	28600000	36000000	4100000	6040000	854000	4990000	477000	167000	158000	138000	107000	94700	85500	65300	86500	13000
		22	90600000	29100000	84100000	726000000	196000000	103000000	1180000	41100000	34600000	26800000	93000000	6280000	43600000	78900000	19700000	4510000		23200000	1530000	2060000	79900	42800	43800	1660000	72300	-28900	416000	-3870
	Extended data figure 10e
					Independent experiments, not shown in the figure
	Sample ID	CB1			CB7		CB2
		Day 4	Day 7		Day 4	Day 7	Day 7
		19	109.25		9.2	56.8	37.5
		22.8	53.2		8.4	41.4	36
			78.85				33
	Extended data figure 10g
	Sample ID		CB1
			Day 0	Day 4		Day 7
		CMP	28.6	15.2	13.3	4.06	3.64
		GMDP	39	39.3	33.1	21.9	21.2
		MDP	0.011	9.26	6.85	7.77	7.52
		CDP	0	0.11	0.076	0.052	0.059
		Pre-DC	0	0.04	0.076	0.24	0.21
		cDC1	0.24	0.18	0.076	0.6	0.72
		cDC2	0.022	0.027	0.019	0.2	0.18
		pDC	0.011	0.047	0.031	0.26	0.37
		CD14+DC	0.32	0.13	0.14	0.66	0.83
